# Supplementary material for: Social dominance orientation as an obstacle to intergroup apology
Source: PLoS One. 2019 Jan 25;14(1):e0211379. doi: 10.1371/journal.pone.0211379 (PMC6347393; doi:10.1371/journal.pone.0211379)
Supplement: S1 Dataset — (XLSX) [file pone.0211379.s001.xlsx]

## Sheet: raw data
SDO_1	SDO_2	SDO_3	SDO_4	SDO_5	SDO_6	SDO_7	SDO_8	SDO_9	SDO_10	SDO_11	SDO_12	SDO_13	SDO_14	SDO_15	SDO_16	SDO	Conservatism	Militarism	Gender	Age	Education	Apology	Colonialism	Comfort Women	Fukushima Daiichi	Kanto Massacre	General Resistance	War Resistance	Fukushima Resistance
1	2	6	2	4	4	2	2	4	4	5	5	4	4	4	5	3.25	6	3	1	40	3	0.5086	3	3	3	2	1	3	1
4	3	4	4	3	4	3	4	5	3	4	3	5	4	5	5	3.6875	7	3	1	30	5	-0.75588	2	1	3	2	3	7	6
2	4	5	5	4	3	2	4	6	6	6	6	7	6	5	7	2.75	5	3	1	47	5	-1.34511	1	1	2	2	3	10	8
1	1	5	1	7	1	1	1	7	7	7	7	7	7	5	7	1.75	7	2	0	63	3	-0.7795	2	2	2	3	3	8	8
1	7	7	7	1	6	6	7	6	7	7	7	7	4	6	7	3.4375	4	4	1	36	5	-0.25033	2	3	1	4	1	5	10
4	3	5	5	6	4	4	4	5	5	5	5	5	5	4	6	3.6875	6	2	1	43	5	-0.14093	3	3	3	2	3	5	5
2	3	6	2	6	4	3	3	7	7	3	7	6	6	4	3	3.125	6	3	0	49	3	0.40374	3	3	3	3	1	6	3
2	2	5	2	5	3	2	6	6	7	7	6	7	6	2	6	2.75	7	2	1	64	5	-0.13328	3	3	2	3	2	4	9
4	1	4	1	1	7	4	1	7	6	7	6	7	6	6	7	2.1875	8	2	1	44	4	1.17094	4	4	3	4	1	1	2
1	4	5	4	3	3	2	2	7	7	7	7	7	6	5	6	2.25	6	1	0	32	5	-0.64685	2	1	2	2	2	6	5
4	4	5	4	4	4	5	4	3	3	5	4	3	3	3	4	4.375	7	2	1	52	5	-1.24134	3	2	1	1	4	8	8
3	3	4	4	4	2	2	2	2	2	7	6	6	4	4	4	3.3125	6	2	0	64	3	-0.27953	3	3	2	2	2	4	9
1	2	5	6	4	2	2	4	6	6	7	7	7	5	5	6	2.5625	8	1	1	49	5	0.64604	3	3	4	3	2	3	1
1	1	1	1	1	1	1	1	7	1	7	7	7	7	5	7	1.5	6	1	0	46	3	0.6152	4	3	4	3	2	7	1
1	2	2	1	5	4	2	4	7	7	7	7	7	7	6	7	1.875	4	1	0	49	3	0.77473	4	4	3	3	1	3	5
3	4	3	2	4	4	5	3	4	4	3	5	4	2	4	4	3.875	6	2	1	37	3	-1.60652	2	1	1	1	4	6	11
3	4	4	3	6	4	5	5	6	4	4	5	7	5	4	6	3.5625	8	2	1	38	2	0.50628	3	3	3	3	1	3	4
3	3	4	3	5	3	3	4	2	3	4	4	5	4	4	4	3.875	6	3	1	54	2	1.21477	3	4	4	4	1	1	1
4	3	3	4	3	3	2	3	3	2	3	2	3	2	5	2	4.1875	6	1	0	44	3	-1.73123	1	1	1	1	4	8	8
4	4	4	4	4	3	3	3	5	5	5	5	5	5	3	5	3.4375	6	3	1	39	3	0.32777	3	3	3	3	2	6	1
5	2	3	5	5	6	3	4	5	2	7	5	5	2	7	3	3.8125	10	3	1	44	3	-0.43539	3	1	3	2	3	7	3
4	1	6	6	6	5	1	2	2	4	7	6	6	6	1	7	3.5	6	2	1	42	5	0.78207	4	2	3	3	1	1	1
4	4	4	4	4	4	3	4	4	3	4	4	4	4	4	4	4	6	3	1	36	2	0.91101	4	4	4	4	2	4	4
1	2	4	6	5	2	4	4	4	5	4	5	5	4	5	5	3.4375	7	1	0	26	5	-0.80657	2	1	3	2	3	8	6
3	4	4	3	5	3	5	5	5	5	6	4	5	3	4	6	3.625	8	2	0	49	3	-0.21506	3	3	2	4	3	7	7
2	2	2	1	5	1	1	2	5	6	7	6	6	6	7	7	1.875	4	2	1	45	7	0.4303	3	3	3	3	2	3	2
4	1	4	3	5	4	4	4	5	6	6	6	6	6	7	7	2.75	7	2	1	59	5	0.62358	3	4	3	4	2	3	4
4	1	2	2	6	3	4	1	6	6	7	7	7	7	1	7	2.4375	4	2	0	45	5	0.66802	4	4	4	2	2	4	3
2	1	2	3	6	3	2	2	5	5	6	6	5	3	5	6	2.75	6	1	0	43	5	-0.85609	2	1	3	2	3	8	7
4	1	6	3	2	1	1	1	6	2	5	5	3	4	2	4	3.25	5	2	1	62	5	0.00122	3	2	4	2	2	8	3
4	3	5	3	5	4	4	4	4	4	5	4	4	4	4	4	3.9375	6	3	1	42	5	-0.85377	2	1	3	1	3	8	4
1	1	1	1	1	1	1	1	7	7	7	7	7	7	5	7	1.125	4	1	0	39	5	0.70757	4	4	2	4	1	1	8
3	3	4	3	4	3	3	3	5	4	5	4	5	5	5	5	3.25	6	2	1	56	5	-0.21219	3	2	3	2	2	6	6
4	5	5	4	6	4	4	4	5	4	4	4	4	4	4	5	4.125	6	3	1	49	3	-0.41795	3	2	4	1	3	7	6
1	2	6	5	3	2	1	1	6	5	7	6	6	2	1	6	2.875	7	2	1	33	3	-0.62371	3	2	2	1	2	6	8
3	3	5	3	3	2	2	4	3	3	3	3	2	2	2	2	4.3125	9	3	0	48	5	-1.81497	1	1	2	1	4	10	11
1	2	4	1	2	2	2	2	6	5	7	6	5	5	4	6	2.25	5	1	0	52	3	0.44855	3	4	3	4	3	3	4
2	1	6	2	2	1	1	2	7	7	7	7	7	7	7	7	1.5625	2	3	0	25	7	-1.63425	2	1	1	1	3	10	11
2	2	3	6	3	4	3	3	6	6	6	4	6	6	3	3	3.125	5	2	0	31	5	-0.31411	3	3	2	4	3	7	9
3	5	2	4	5	3	4	3	5	5	5	5	5	5	5	5	3.3125	7	3	1	46	5	0.42914	3	3	3	3	2	4	1
1	1	1	1	4	1	1	1	7	7	7	7	7	7	4	7	1.375	4	2	1	47	5	1.38667	4	4	4	4	1	1	1
1	1	7	5	6	4	1	6	7	7	7	7	7	7	7	7	2.4375	6	3	1	60	3	0.64574	4	4	3	4	2	4	6
1	7	7	7	1	4	1	1	1	1	1	1	1	1	1	1	5.3125	1	4	1	36	3	-2.03187	1	1	1	1	4	11	11
3	2	4	3	5	4	5	5	5	5	5	4	5	5	5	5	3.5	5	2	1	26	1	-1.05837	2	1	1	1	2	6	7
2	2	5	3	4	3	5	4	5	5	6	5	5	4	3	6	3.3125	4	3	1	54	5	0.22988	3	3	3	3	2	5	4
4	1	6	6	7	3	7	4	4	5	7	5	4	5	3	6	3.9375	7	4	1	41	5	-0.8804	2	2	3	1	4	6	6
2	2	4	1	6	4	3	4	6	7	5	5	6	5	5	7	2.75	6	1	0	40	5	0.36524	4	3	4	3	2	9	4
1	1	7	4	1	1	7	3	7	7	7	7	7	7	1	7	2.4375	2	3	1	44	5	1.2853	4	4	4	4	1	3	1
7	4	1	3	7	4	3	3	7	7	7	7	7	7	7	6	2.5625	6	2	0	40	3	-0.65799	2	1	3	2	3	8	3
2	2	7	7	6	6	7	2	7	6	7	5	6	6	4	7	3.4375	6	2	1	34	5	0.30321	3	1	4	3	2	4	1
1	1	1	1	1	1	1	1	1	1	1	1	1	1	1	1	4	6	1	0	39	3	0.18035	3	3	3	3	2	5	5
1	6	3	5	5	3	6	5	6	3	7	6	6	2	2	2	4	9	4	0	62	5	-0.06735	4	1	4	1	2	6	4
5	2	6	4	6	2	3	3	6	6	6	4	6	6	3	4	3.375	6	2	1	59	2	0.45026	3	3	4	2	2	3	2
4	3	4	3	5	4	2	5	6	6	3	6	5	3	5	3	3.5625	7	3	0	40	5	-0.83871	1	1	1	3	2	6	5
3	5	3	2	2	6	7	6	1	1	1	1	1	1	1	1	5.625	4	3	1	58	5	0.24635	3	3	4	2	2	8	1
1	1	5	2	4	2	1	3	4	4	6	4	6	5	1	3	3.125	6	3	1	28	5	0.30535	3	2	4	2	2	2	3
1	1	7	1	5	1	1	1	1	1	7	7	1	1	1	6	3.5625	11	3	0	64	5	-2.03187	1	1	1	1	4	11	11
1	1	7	6	2	1	1	2	6	6	7	6	6	6	5	6	2.3125	9	1	0	39	3	1.21477	3	4	4	4	1	1	1
1	1	7	1	4	1	1	4	7	7	6	7	7	7	6	7	1.875	6	1	0	34	3	1.38667	4	4	4	4	1	1	1
1	1	4	3	7	1	1	1	4	3	6	5	1	3	1	5	3.4375	4	3	1	42	7	-0.25744	2	2	3	1	1	7	3
1	1	1	1	7	1	1	1	7	7	7	7	7	7	7	7	1.375	6	1	0	40	3	0.3983	4	3	3	4	2	6	6
3	3	3	5	7	2	6	5	4	3	7	6	3	5	3	7	3.75	4	3	0	45	5	-1.05561	1	1	3	2	4	9	3
2	2	3	3	4	4	2	2	6	5	7	6	5	5	5	7	2.5	6	2	0	43	5	0.59535	3	3	4	3	2	4	1
4	6	6	3	6	2	2	3	6	7	6	5	5	6	4	3	3.375	9	3	0	38	5	-0.63118	3	1	3	1	3	7	4
4	2	7	4	4	3	4	4	4	4	4	4	4	4	4	4	4	6	1	1	27	5	0.08014	3	3	3	3	2	6	6
1	1	5	2	6	4	5	3	7	5	7	6	7	6	4	5	2.75	9	2	1	34	3	0.21457	3	3	2	3	2	3	3
5	4	4	6	3	5	4	6	3	4	5	5	4	5	5	5	4.0625	5	2	0	29	3	-0.49479	2	1	2	2	2	3	5
4	3	3	5	6	5	5	5	3	3	5	3	3	3	3	4	4.5625	8	2	0	34	3	-0.33022	3	3	2	2	2	5	9
4	2	5	4	6	3	2	3	6	6	6	5	7	6	4	6	2.9375	6	2	1	39	1	0.47635	3	3	3	4	2	4	3
1	1	1	1	1	1	1	1	7	7	7	7	7	7	3	7	1.25	6	3	0	37	2	0.98905	3	4	4	4	2	2	1
1	1	7	1	2	4	1	3	7	5	7	7	6	5	6	7	2.125	3	2	0	53	2	1.38667	4	4	4	4	1	1	1
1	1	1	1	6	1	1	1	6	7	7	7	7	7	7	7	1.375	5	1	1	69	7	0.43263	3	3	3	3	2	1	4
5	3	5	3	5	3	4	5	5	5	5	5	5	5	6	5	3.5	8	2	1	47	3	0.28056	3	3	3	3	2	4	4
1	1	2	5	7	1	1	4	7	7	7	7	7	7	7	7	1.875	3	3	0	28	3	-0.75961	1	1	3	3	4	8	1
5	4	6	6	6	4	3	4	5	3	6	5	4	5	5	3	4.125	9	3	0	39	3	-1.18318	2	1	3	2	4	11	7
2	4	4	3	4	4	4	4	3	4	3	4	5	6	5	6	3.5625	6	1	1	52	5	-0.08375	3	3	2	3	2	4	8
2	2	5	4	5	3	2	2	3	2	4	6	5	2	1	4	3.875	6	3	1	40	4	1.0897	4	3	4	4	1	3	2
3	3	4	4	5	3	3	4	5	5	5	4	5	5	5	5	3.375	6	2	1	53	5	-0.28504	2	2	3	2	2	6	4
5	5	6	4	7	6	7	3	2	1	5	3	3	3	2	5	5.1875	7	3	1	41	5	-0.9309	2	1	3	2	4	7	6
4	4	4	4	4	4	3	4	4	4	4	4	4	4	4	4	3.9375	6	3	0	42	3	-0.28272	2	2	3	2	2	4	6
2	2	3	2	5	2	1	2	4	3	6	4	4	4	4	5	3.0625	4	2	0	38	3	0.69527	4	4	3	4	2	4	5
4	3	5	5	5	4	5	3	3	3	5	5	6	3	2	6	4.0625	7	2	0	35	5	0.38078	3	3	3	3	2	3	3
3	4	3	5	2	4	3	6	6	3	3	5	4	3	6	3	3.8125	8	3	0	22	4	0.04755	3	3	2	1	1	3	4
4	4	6	5	5	5	2	3	2	2	5	6	4	2	3	3	4.4375	6	3	1	36	5	-0.55661	2	1	3	2	3	6	3
3	2	7	4	6	4	4	4	3	2	6	4	4	5	4	5	4.0625	6	3	1	49	3	0.08014	3	3	3	3	2	6	6
1	1	5	1	5	1	2	1	7	7	7	6	7	7	4	6	1.875	6	2	0	43	5	0.33009	3	3	3	3	2	4	3
1	1	1	1	2	1	1	1	6	6	5	7	6	4	4	6	1.8125	8	4	0	37	5	0.75623	3	3	3	3	1	1	1
2	1	5	2	6	3	3	2	7	6	7	6	6	5	5	4	2.625	4	2	0	48	3	0.90984	4	4	4	4	2	5	3
1	1	4	1	7	1	4	7	2	5	7	7	7	3	2	5	3.25	8	4	0	39	6	-2.03187	1	1	1	1	4	11	11
2	2	2	2	7	2	4	6	7	6	7	6	7	7	2	7	2.625	3	1	1	42	3	-0.14064	2	2	1	2	1	2	2
1	1	1	1	1	1	1	1	5	5	5	5	5	5	4	5	2.0625	11	1	1	52	5	1.12025	4	4	3	4	1	2	2
3	1	4	5	6	3	5	5	6	6	4	5	6	1	5	6	3.5625	7	3	0	30	5	-0.23233	3	3	2	2	2	6	6
2	3	5	4	3	3	3	4	4	5	6	6	7	6	3	6	3	4	2	1	53	5	0.43495	3	3	3	2	2	1	1
2	2	3	2	7	3	4	3	4	4	5	4	4	6	3	2	3.625	6	2	1	52	5	-0.15777	2	3	2	3	2	5	5
4	5	5	5	2	5	3	5	6	6	2	7	6	5	7	6	3.3125	9	1	0	46	3	0.89367	3	3	4	4	2	1	1
4	5	6	6	5	5	4	4	4	5	5	4	5	3	3	6	4.25	10	4	1	38	3	-2.03187	1	1	1	1	4	11	11
4	4	4	4	4	4	4	4	4	4	4	4	3	3	4	4	4.125	9	3	1	53	3	-0.97877	2	2	2	2	3	11	6
1	1	3	1	3	3	5	4	6	6	5	5	4	3	3	7	2.875	6	1	0	51	3	-0.21219	3	2	3	2	2	6	6
3	3	4	3	4	4	3	5	4	4	3	5	5	4	4	3	3.8125	6	3	1	30	3	-0.14246	2	3	3	3	2	7	6
1	1	6	1	7	1	1	1	7	7	7	7	7	7	7	7	1.6875	6	1	0	46	5	1.21165	4	4	4	4	2	1	1
4	4	4	4	5	4	3	3	3	3	4	3	4	3	3	5	4.1875	6	2	0	54	3	-0.19626	3	3	3	3	3	8	6
4	2	3	4	3	4	4	3	4	5	4	3	4	4	3	4	3.75	6	3	0	44	3	-0.97296	2	2	2	1	3	8	6
2	3	5	5	2	3	4	5	1	1	1	3	1	1	1	3	5.0625	7	3	1	46	5	-0.13647	2	2	3	2	2	6	1
2	4	4	5	5	4	1	4	6	5	6	6	6	6	5	7	2.875	6	1	1	63	5	-0.04285	3	2	3	3	3	6	2
2	5	5	4	4	4	4	4	4	4	4	3	4	4	4	4	4.0625	6	3	1	44	3	-0.28504	2	2	3	2	2	6	4
1	1	1	1	1	1	1	1	6	6	6	6	6	2	2	7	1.9375	6	3	0	42	5	-0.5096	2	2	3	2	3	6	5
3	1	5	1	6	2	1	3	5	5	7	6	6	4	4	6	2.6875	6	1	0	42	3	0.08014	3	3	3	3	2	6	6
2	4	5	5	5	4	5	5	4	3	5	3	3	3	2	4	4.5	9	3	1	43	5	-0.61213	2	2	3	2	3	9	4
3	2	2	2	2	2	1	1	6	6	6	6	7	6	6	6	1.875	8	2	0	53	3	0.37962	3	3	3	3	2	4	2
3	4	4	5	4	3	3	3	5	4	5	4	5	5	5	4	3.5	6	2	0	35	3	-0.2611	3	3	2	3	3	6	6
3	5	3	5	6	2	3	4	6	6	6	4	6	5	7	5	3.125	7	2	0	31	5	-0.46007	2	2	3	2	3	6	4
5	5	6	7	6	5	4	4	4	4	5	4	4	4	1	4	4.75	6	2	1	26	3	-0.86589	3	2	1	1	3	6	6
4	1	7	5	3	5	3	3	1	1	6	4	3	1	1	4	4.625	4	2	0	29	5	-0.36254	1	2	3	3	2	8	3
4	4	4	4	4	4	4	4	4	4	4	4	4	4	4	4	4	6	2	1	61	5	-0.07958	3	3	4	3	3	8	7
1	1	5	2	6	4	2	4	6	6	6	5	5	4	4	6	2.9375	4	2	1	51	3	0.11141	3	2	3	2	1	6	3
3	5	3	6	4	6	4	6	4	6	4	5	5	5	5	3	4	3	1	1	31	5	-0.80994	1	1	1	3	1	4	10
4	4	5	2	5	4	4	5	3	3	5	2	2	2	1	2	4.8125	9	2	0	45	3	0.03642	3	3	3	1	2	5	2
2	5	5	6	7	2	2	5	2	2	2	3	4	2	1	5	4.8125	4	2	1	36	3	-0.29367	2	1	4	3	3	6	4
4	4	4	4	4	4	4	7	3	1	1	1	1	1	7	7	4.8125	6	1	1	48	5	-1.2157	1	3	1	1	3	9	6
1	1	2	1	7	1	4	3	7	7	7	7	7	7	7	7	1.75	1	2	1	65	5	0.49398	3	3	4	3	2	6	1
4	1	4	1	4	1	1	1	7	5	7	5	5	5	4	7	2.25	6	1	0	44	5	1.0687	3	3	4	4	1	1	1
3	2	4	2	5	4	2	3	4	4	6	5	4	5	4	4	3.3125	6	2	0	44	5	-0.46153	3	3	2	3	3	8	8
1	1	4	1	3	1	1	1	7	7	7	4	7	7	5	7	1.625	5	1	0	22	4	0.34656	3	3	4	3	2	5	5
4	4	5	6	4	4	6	6	7	7	6	5	5	6	6	3	3.625	6	1	1	28	5	-0.55581	1	1	3	3	2	6	6
4	3	5	3	3	3	3	3	5	4	5	3	5	3	3	5	3.625	5	2	1	52	7	-0.51076	2	2	3	2	3	7	4
3	1	6	4	5	6	1	4	7	6	6	5	6	5	2	4	3.3125	7	1	0	21	3	-0.10103	3	3	2	1	1	3	7
1	4	2	2	7	3	4	4	5	5	7	5	6	6	7	7	2.6875	6	1	0	38	5	0.75623	3	3	3	3	1	1	1
1	2	6	2	6	2	1	3	7	7	6	5	5	6	4	7	2.5	5	3	1	48	3	0.54583	3	3	4	3	2	4	2
1	1	1	2	4	1	1	1	7	7	7	7	7	7	4	7	1.4375	6	1	0	40	5	0.26293	3	3	2	3	2	4	1
4	2	6	5	4	4	5	4	7	6	7	6	7	5	6	6	3	7	1	0	37	3	0.17204	3	4	3	4	2	8	8
5	4	4	3	4	4	4	4	4	4	4	4	4	4	7	5	3.75	6	3	1	44	5	0.21003	2	3	3	3	2	2	4
3	2	6	4	7	3	6	4	5	4	4	6	4	2	2	4	4.25	9	2	0	48	5	-1.71592	1	1	2	1	4	10	9
5	5	5	5	5	5	4	4	3	4	5	5	4	5	2	5	4.3125	7	3	1	39	5	-0.67954	3	1	3	1	3	6	6
2	3	5	5	4	4	6	3	5	5	5	4	4	5	1	6	3.8125	7	3	1	39	4	-0.06013	3	2	3	1	2	5	1
2	5	4	3	5	4	1	3	7	6	5	5	3	4	4	4	3.3125	6	3	1	42	5	0.02227	3	3	2	1	2	2	2
4	4	4	4	4	4	4	4	4	4	4	4	4	4	4	4	4	6	3	0	46	5	-0.55912	2	2	3	2	3	6	6
2	3	5	4	4	4	2	2	5	5	6	6	6	6	5	6	2.8125	3	3	0	53	5	0.43484	4	3	2	4	2	2	6
4	3	4	4	5	3	3	4	4	5	3	6	6	5	3	5	3.5625	7	2	0	30	5	0.03642	3	3	3	1	2	5	2
1	1	4	2	3	5	1	3	7	5	7	5	6	5	6	5	2.375	8	2	1	45	3	0.43429	3	4	2	4	1	3	8
1	1	4	5	4	4	1	1	7	7	7	7	7	6	5	3	2.25	6	1	0	41	5	0.76573	3	3	4	4	1	6	2
1	1	7	7	7	4	7	1	5	4	7	5	3	1	3	7	4	5	2	0	30	5	-0.21488	2	2	3	2	1	11	1
2	2	2	2	2	2	2	2	5	6	6	5	6	5	6	6	2.1875	6	2	1	43	5	0.08014	3	3	3	3	2	6	6
4	1	3	2	6	2	5	4	4	4	4	6	5	5	4	6	3.3125	6	1	0	55	4	0.7448	4	4	3	4	2	4	4
3	4	4	4	4	4	4	4	4	4	4	4	4	4	4	4	3.9375	6	2	1	33	5	-0.08607	3	3	2	3	2	6	6
6	6	5	5	4	5	5	3	3	5	6	6	5	5	6	5	3.875	6	2	1	49	5	0.32011	3	3	4	3	3	5	2
4	3	5	5	4	4	3	4	3	3	5	4	3	3	1	3	4.4375	6	2	1	30	3	-1.09399	1	1	2	2	3	7	6
5	5	4	6	5	2	1	1	4	6	5	6	4	3	6	5	3.375	6	3	1	33	5	-0.60314	3	3	2	1	3	6	7
2	2	2	2	2	2	5	4	7	7	7	5	5	5	6	6	2.3125	4	1	0	29	5	0.13315	3	3	3	2	2	5	3
3	4	3	5	5	4	4	4	3	3	4	3	5	2	5	5	4.125	9	3	0	36	5	-1.50018	1	1	3	1	4	10	8
6	1	6	4	6	2	6	6	2	2	2	3	2	4	2	2	5.125	3	3	1	50	5	0.35371	3	2	4	2	2	3	1
2	1	3	3	2	3	3	1	5	6	3	4	6	3	2	3	3.125	8	2	0	28	7	-0.62487	3	2	2	1	2	7	7
4	2	4	3	6	4	4	4	4	4	4	5	4	4	3	3	4	8	3	0	34	5	-0.70519	2	1	3	1	3	8	1
3	5	2	3	4	2	1	4	7	7	7	7	7	4	3	7	2.4375	7	4	1	37	4	-0.65052	2	2	2	2	2	7	7
4	5	5	4	6	4	3	3	6	6	6	6	6	6	5	6	3.1875	4	1	1	34	5	0.42682	3	3	3	4	2	4	4
5	5	7	5	6	2	1	5	7	7	7	7	7	7	7	7	2.75	6	1	1	38	5	1.0687	3	3	4	4	1	1	1
5	4	4	4	5	3	5	3	6	6	6	5	6	6	4	6	3.25	8	3	0	36	5	-0.94401	2	1	2	1	2	8	6
1	5	1	5	5	2	3	4	7	7	7	7	7	6	2	6	2.5625	7	3	0	36	5	1.12141	4	4	3	4	1	1	3
2	2	2	2	2	2	2	2	6	6	6	6	6	6	6	6	2	6	2	1	56	3	0.38078	3	3	3	3	2	3	3
1	1	3	1	6	1	2	2	3	4	7	5	5	7	6	7	2.3125	6	1	1	42	6	1.01801	3	3	4	4	1	2	1
2	3	3	3	3	5	2	4	2	3	2	3	3	3	4	3	4.125	9	2	1	36	3	-0.95086	1	1	3	1	2	9	5
3	3	5	3	6	3	3	3	6	6	4	4	4	6	3	4	3.5	6	3	0	42	5	0.03409	3	3	3	2	2	5	5
2	3	5	2	2	2	1	2	6	6	6	6	6	5	4	6	2.375	8	2	0	39	3	0.71773	4	3	4	3	2	4	2
1	2	1	1	2	1	1	1	6	7	7	7	7	6	2	6	1.625	5	1	1	69	5	0.79138	4	3	4	3	1	6	2
5	3	6	5	2	4	2	3	7	6	7	6	7	5	3	5	3	7	3	1	26	2	0.28056	3	3	3	3	2	4	4
1	1	2	2	2	3	4	5	6	6	6	4	6	6	2	6	2.625	6	3	1	44	4	-0.34154	2	2	3	3	2	10	4
4	4	4	4	4	4	3	3	3	3	3	4	3	4	4	4	4.125	6	2	0	50	3	0.24635	3	3	4	3	2	6	6
1	1	1	1	1	1	1	1	7	7	7	7	7	7	7	7	1	6	2	0	29	5	-1.06632	3	2	1	1	3	8	8
1	1	6	1	2	3	2	4	7	5	6	6	6	4	5	6	2.4375	6	1	0	49	3	1.33598	4	4	4	4	1	2	1
4	1	1	1	7	4	4	7	7	7	7	4	7	4	4	7	2.875	8	3	1	59	5	-0.45775	2	2	3	2	3	4	6
3	3	5	5	5	4	3	4	4	5	5	5	5	5	5	5	3.5625	5	2	1	42	3	-0.51076	2	2	3	2	3	7	4
1	1	4	1	6	1	1	1	7	7	4	7	5	6	6	7	1.9375	6	2	0	24	5	1.02487	4	3	3	4	1	1	2
3	2	3	2	6	2	6	3	4	4	3	3	3	4	3	3	4	10	2	0	39	2	0.41568	3	3	4	4	3	6	2
1	1	5	1	1	1	1	7	7	7	7	7	7	7	5	7	1.75	3	3	1	31	7	0.96053	4	4	4	4	2	4	3
1	1	4	3	1	2	2	1	4	3	4	3	3	2	1	4	3.4375	6	1	0	42	5	-0.72533	2	2	2	2	3	6	6
2	2	4	4	2	3	2	3	3	3	4	3	3	3	2	4	3.8125	5	2	1	40	5	0.60301	3	3	3	4	1	3	5
1	3	3	3	5	4	1	1	5	5	5	5	5	5	4	7	2.75	7	2	0	50	5	0.4963	3	3	4	3	2	4	3
5	7	6	6	7	5	2	5	1	6	7	4	5	5	3	5	4.4375	5	3	1	23	3	0.13279	3	3	2	4	3	6	1
3	5	2	5	5	3	3	4	6	6	6	6	6	6	6	6	2.875	4	2	1	42	3	0.13217	3	2	3	3	2	6	2
2	1	2	2	3	4	3	1	4	4	6	4	4	4	3	5	3	9	2	1	54	5	-0.46587	2	2	3	3	3	9	4
2	2	3	2	4	6	3	3	2	3	2	2	2	2	2	2	4.5	5	4	0	38	2	-0.2024	3	3	2	1	1	5	7
1	1	7	3	4	4	4	1	7	7	7	7	7	7	4	7	2.25	5	3	1	35	1	-0.45205	3	2	2	1	3	6	1
1	1	2	2	2	1	1	2	7	7	7	7	7	5	3	3	1.875	7	3	1	19	3	-0.34668	2	1	4	3	3	9	2
1	4	7	1	7	1	7	7	4	1	7	7	4	4	4	7	3.8125	3	2	0	45	3	-0.14945	2	2	2	2	2	2	2
1	1	1	1	4	2	2	3	6	6	6	5	6	5	5	4	2.25	6	1	0	58	3	0.32544	3	3	3	4	2	6	4
3	4	4	4	3	2	2	2	5	6	6	6	6	6	6	6	2.5625	9	1	1	63	3	-0.29049	3	2	3	2	3	8	2
6	5	6	6	2	4	1	1	1	1	1	1	1	1	1	6	5.125	7	4	1	28	5	0.48614	3	4	2	4	1	1	9
4	3	2	5	5	3	5	5	4	4	4	4	4	3	6	5	3.875	5	3	0	41	5	-0.8771	1	1	3	2	3	6	6
2	1	1	2	3	1	1	1	7	6	7	7	7	7	7	6	1.375	9	2	0	24	5	0.2794	3	3	3	3	2	5	3
1	1	4	1	6	2	2	4	5	5	5	7	6	6	5	7	2.4375	8	2	1	57	5	0.6731	3	4	3	4	2	3	3
2	1	6	2	6	4	4	2	5	5	5	5	6	6	6	7	2.875	6	1	0	42	5	0.48099	3	3	3	3	2	2	2
3	3	4	3	5	3	3	2	5	5	5	6	5	6	5	6	2.9375	6	2	1	46	3	0.33009	3	3	3	3	2	4	3
1	1	6	2	4	1	1	1	7	7	7	7	7	7	4	7	1.75	4	3	0	22	3	1.14039	4	3	4	4	1	2	2
1	1	4	1	5	2	1	5	7	7	7	7	7	7	5	7	1.875	7	2	1	67	5	-1.09197	2	2	1	2	3	8	8
3	2	2	3	6	5	6	5	5	6	6	6	7	7	7	7	2.8125	4	1	1	44	3	0.54179	2	4	4	4	1	6	6
3	3	3	4	4	3	2	2	4	4	5	5	5	4	5	5	3.1875	8	3	1	49	3	-0.46587	2	2	3	3	3	9	4
3	5	4	5	2	2	5	6	6	6	7	6	6	7	3	5	3.125	5	3	0	36	5	0.00979	2	2	3	3	2	6	1
1	3	6	3	6	3	4	2	7	6	6	5	7	7	7	6	2.5625	10	2	0	25	3	0.21108	3	3	2	4	2	4	5
3	3	6	5	6	5	3	4	3	4	5	4	4	3	4	4	4.25	7	3	0	31	5	-0.51076	2	2	3	2	3	7	4
4	2	5	5	5	3	5	5	1	1	3	2	2	3	4	2	5	4	1	0	48	5	0.22621	3	4	3	3	2	6	6
2	5	5	6	6	3	6	3	7	7	7	5	7	6	4	3	3.375	9	3	1	38	3	0.04125	3	2	3	1	2	3	1
3	2	2	2	3	6	5	4	5	5	5	6	5	4	4	4	3.3125	5	2	0	35	3	0.18132	3	4	3	2	2	4	6
1	1	7	1	3	2	1	3	7	7	7	7	7	7	7	7	1.6875	6	2	0	37	4	1.38667	4	4	4	4	1	1	1
2	4	4	3	3	2	2	2	5	4	4	3	3	3	2	6	3.5	6	2	1	41	5	-0.28504	2	2	3	2	2	6	4
5	5	2	3	3	1	1	1	6	5	7	4	7	6	4	7	2.4375	4	2	0	43	5	-0.80791	2	2	3	1	3	9	5
1	2	5	2	2	3	3	3	6	6	6	6	7	4	4	5	2.5625	6	2	0	60	5	-0.13988	4	3	2	3	3	7	6
1	1	1	1	5	1	1	1	7	7	7	7	7	6	7	7	1.3125	4	2	1	52	3	0.4963	3	3	4	3	2	4	3
4	4	4	4	4	4	4	4	4	4	4	4	5	4	4	5	3.875	9	3	1	67	5	-0.80773	2	1	3	2	3	9	5
2	2	4	3	4	4	4	4	3	4	5	5	5	4	3	4	3.625	6	2	0	39	5	0.28056	3	3	3	3	2	4	4
4	5	3	5	4	3	3	4	2	3	3	3	4	5	5	3	4.1875	11	4	1	43	5	-2.03187	1	1	1	1	4	11	11
3	1	4	2	3	3	5	4	2	2	6	2	3	4	2	1	4.1875	6	2	0	59	5	0.07132	3	3	4	3	3	6	6
2	2	5	3	5	1	1	2	7	7	7	7	7	7	7	7	1.8125	2	2	0	55	3	0.82223	3	3	4	3	1	2	2
1	2	2	2	1	1	1	1	5	4	4	5	5	4	3	6	2.4375	6	2	0	40	5	0.38078	3	3	3	3	2	3	3
1	1	3	1	4	3	4	3	1	3	4	4	3	3	1	4	3.8125	6	2	0	50	3	-0.71351	2	2	3	2	3	11	4
3	5	5	5	5	5	5	5	5	5	5	5	5	5	5	5	3.875	7	3	1	48	4	0.18035	3	3	3	3	2	5	5
4	5	4	5	3	3	4	6	6	6	5	6	6	5	6	5	3.3125	6	3	1	33	5	0.42682	3	3	3	4	2	4	4
4	3	6	3	4	4	2	4	4	4	4	4	4	2	4	3	4.0625	7	2	1	29	5	0.64604	3	3	4	3	2	3	1
4	2	6	4	6	2	2	2	7	7	6	6	7	5	3	4	2.9375	8	1	1	43	5	0.06599	3	3	2	3	2	3	6
1	1	5	1	5	1	1	1	6	6	7	7	6	6	5	7	1.875	5	2	0	27	3	0.86863	4	3	4	3	2	2	1
3	1	1	1	7	3	1	1	7	7	7	7	7	7	6	6	1.75	1	3	0	38	3	-0.06593	3	2	3	3	2	6	6
3	4	2	5	5	4	3	5	5	5	6	6	6	3	3	3	3.625	6	3	1	44	5	0.82106	3	3	4	3	1	3	1
3	2	6	1	6	4	6	5	3	2	2	3	2	4	4	4	4.5625	5	3	0	47	5	0.1285	3	3	3	3	2	7	4
3	4	4	3	5	3	2	3	4	5	7	5	4	4	3	4	3.4375	5	2	1	29	3	-0.14558	3	3	3	3	3	7	6
4	4	5	5	6	3	2	3	6	6	6	4	5	6	6	5	3.25	7	3	1	36	3	-0.65168	2	2	2	2	2	8	6
1	3	7	4	6	1	3	4	6	5	5	5	5	3	4	4	3.5	5	2	0	24	3	-0.41911	3	2	1	2	1	6	7
1	1	3	4	6	4	1	4	7	7	7	5	7	5	4	6	2.5	5	3	1	44	5	0.74828	4	4	3	3	2	3	2
4	4	5	5	3	4	5	5	7	7	7	6	7	5	5	6	3.0625	5	3	1	50	5	-0.84807	3	1	2	2	3	6	9
1	1	6	5	2	1	1	1	7	7	7	6	6	2	6	6	2.1875	9	2	0	22	3	-0.0319	3	3	2	2	2	4	4
1	1	5	3	4	1	1	1	4	4	6	4	4	4	4	6	2.8125	6	1	0	48	3	0.07676	2	3	4	3	2	4	8
1	1	4	1	6	2	1	1	4	6	6	4	4	6	3	6	2.625	6	1	0	48	5	-0.84263	2	1	2	1	2	6	6
5	1	6	4	5	2	4	5	7	6	6	6	6	6	7	4	3	6	3	0	20	4	-0.37778	3	3	1	3	3	6	5
2	4	1	4	4	1	3	3	7	7	7	6	7	6	6	7	2.0625	5	3	0	43	5	-0.18164	3	3	2	2	2	5	6
4	3	6	2	3	2	1	2	7	7	7	7	7	7	5	7	2.0625	4	1	1	44	7	-0.06612	3	3	3	2	2	6	6
3	2	4	4	5	4	2	4	6	6	6	6	6	6	6	6	2.75	5	1	0	48	5	-0.61097	2	2	3	2	3	8	5
1	1	3	1	7	1	1	2	7	7	7	7	7	7	6	7	1.625	3	1	0	47	3	0.54699	3	3	4	3	2	3	3
6	1	5	1	4	3	3	4	7	7	6	5	6	7	6	7	2.5	3	3	1	21	3	0.84671	4	3	4	2	1	3	1
4	1	7	2	7	4	4	4	3	2	4	4	3	3	2	4	4.5	8	3	1	40	5	-0.70519	2	1	3	2	3	6	6
4	4	4	4	4	4	4	4	4	4	4	4	4	4	4	4	4	6	3	0	32	3	-1.34449	1	2	1	3	4	10	7
4	5	3	4	6	2	4	4	2	2	7	4	1	1	1	4	4.625	8	3	1	36	5	-0.11314	3	2	3	2	2	6	4
4	4	4	4	6	4	7	7	4	4	5	4	5	5	3	4	4.375	5	2	1	40	3	-0.17932	3	3	2	2	2	3	8
5	4	5	4	3	3	3	4	4	5	5	5	6	5	5	5	3.4375	6	2	1	32	5	0.13431	3	3	3	2	2	4	4
2	2	5	5	6	1	1	1	5	5	5	4	5	6	5	5	2.9375	6	2	0	36	5	-0.03741	2	2	3	3	2	4	4
2	1	6	5	7	5	3	4	7	7	7	7	7	7	7	7	2.5625	10	1	1	22	3	1.38667	4	4	4	4	1	1	1
4	2	3	3	3	2	5	3	5	5	5	5	5	4	4	6	3.125	6	2	1	53	4	-0.97278	2	1	2	2	3	8	6
4	5	4	3	5	4	5	3	4	4	5	4	5	4	4	5	3.875	9	2	0	29	3	-0.36353	2	3	3	2	3	6	5
1	1	7	5	1	1	1	2	7	7	7	7	7	4	6	7	1.9375	6	3	0	54	3	-0.65052	2	2	2	2	2	7	7
3	3	3	3	3	3	3	3	4	3	3	3	4	4	4	4	3.6875	6	2	0	47	3	-0.24115	3	3	3	2	3	6	6
1	1	5	5	2	4	3	4	2	2	4	7	6	2	4	4	3.625	5	2	0	28	3	0.07752	4	4	2	4	2	9	9
1	1	2	1	6	1	1	2	7	7	7	7	7	7	6	7	1.5	6	1	1	54	5	0.9683	3	4	4	3	1	2	2
4	5	2	4	4	3	3	4	4	4	6	5	5	5	6	5	3.3125	6	4	1	47	5	-0.4379	3	2	3	2	3	7	6
3	3	3	3	3	3	3	3	3	3	3	3	3	3	3	3	4	6	3	1	40	3	-0.9649	1	1	2	2	4	1	6
5	5	5	3	3	4	2	4	5	5	5	4	5	2	1	7	3.8125	9	3	1	32	5	-0.47726	3	1	2	3	2	6	8
3	1	1	1	6	3	4	3	7	6	7	4	7	6	7	7	2.1875	5	1	0	42	3	-0.50854	3	2	2	3	3	8	6
1	1	2	1	6	1	1	2	7	7	7	7	7	7	6	7	1.5	3	1	1	61	5	1.38667	4	4	4	4	1	1	1
6	2	5	3	7	5	1	5	7	1	6	6	7	6	5	5	3.4375	6	2	0	38	5	-0.38954	3	2	3	3	3	6	9
2	3	5	4	5	2	4	4	5	3	4	6	5	5	3	4	3.625	4	2	1	44	3	0.06947	3	3	2	2	2	2	4
3	3	2	2	4	2	3	2	6	6	6	6	6	6	4	6	2.4375	6	2	0	40	3	0.4303	3	3	3	3	2	3	2
4	1	4	4	4	4	4	4	7	6	6	6	6	6	6	6	2.75	6	2	0	33	3	-0.3132	1	3	3	3	2	6	7
1	5	2	4	2	1	4	3	6	7	6	4	6	4	3	7	2.6875	8	3	1	47	3	0.03979	4	3	2	3	2	3	10
2	3	2	3	6	4	1	3	6	6	7	7	6	6	5	4	2.5625	6	2	0	33	3	-0.31497	2	2	3	3	3	7	3
1	1	1	1	1	1	1	1	7	7	7	7	7	7	5	6	1.1875	4	2	0	35	3	0.69673	3	3	4	3	2	2	1
1	1	2	1	6	4	2	1	6	3	6	5	6	7	1	2	2.875	6	2	1	32	4	0.47983	3	3	3	3	2	3	1
2	1	3	1	5	2	1	1	3	3	7	4	6	5	4	6	2.625	7	3	0	30	7	-0.83382	2	1	1	1	1	6	6
2	2	2	1	2	2	2	2	3	2	4	4	4	4	2	4	3.25	6	3	0	30	5	0.75311	4	3	3	3	2	1	1
5	3	6	4	5	4	2	3	7	6	7	6	6	6	3	6	3.0625	5	3	1	22	4	0.48853	4	3	1	4	1	6	1
6	3	5	7	6	6	7	4	5	4	4	5	6	2	2	7	4.5625	7	3	0	28	3	-0.53249	2	1	3	2	2	8	4
1	1	2	1	7	1	7	2	5	7	7	7	5	3	3	7	2.625	6	3	1	57	3	0.72746	3	3	3	4	2	1	1
3	1	5	4	6	4	4	4	3	3	7	5	5	5	3	6	3.625	6	3	0	45	3	0.65485	3	3	3	3	1	3	1
1	3	1	1	2	1	1	3	3	1	7	4	4	4	7	7	2.5	6	3	0	49	3	0.48092	4	1	4	2	2	1	1
1	1	5	1	1	2	1	3	7	5	7	5	2	2	1	7	2.6875	5	3	0	40	3	-1.04654	2	1	2	1	2	11	5
1	1	7	1	7	1	7	1	7	7	1	1	1	7	1	7	3.625	4	1	1	56	5	-0.51021	2	1	4	1	2	6	6
4	5	3	4	4	4	2	3	6	6	6	5	5	5	5	5	3.125	8	2	1	60	3	0.5558	3	3	3	3	1	3	3
2	1	5	1	1	1	1	1	7	7	7	6	7	7	4	7	1.5625	5	1	1	51	5	1.22046	4	4	3	4	1	1	1
1	1	3	1	5	2	3	3	5	5	6	5	5	4	5	5	2.6875	6	3	0	45	1	0.02945	3	3	3	2	2	9	1
1	5	3	3	7	1	4	4	7	7	6	5	6	3	3	5	3.125	5	3	1	66	7	1.21477	3	4	4	4	1	1	1
1	1	4	2	5	3	1	4	4	2	5	5	3	2	3	2	3.6875	5	1	0	47	7	0.5705	4	2	4	3	2	5	1
4	1	4	6	6	3	4	6	7	7	7	4	4	5	5	5	3.375	6	2	0	60	3	0.17581	2	3	4	2	2	6	1
1	1	5	4	6	4	4	3	7	5	5	4	6	3	4	4	3.375	6	2	1	46	5	-1.01716	2	2	1	2	2	9	9
1	1	3	1	4	1	1	1	7	7	7	7	7	7	7	7	1.3125	6	2	0	59	3	0.32777	3	3	3	4	2	4	6
4	4	5	4	5	3	3	3	5	5	5	5	5	6	5	6	3.3125	7	2	0	40	3	-0.39205	3	3	3	2	3	8	7
1	4	5	2	7	1	1	1	7	7	7	7	7	4	7	7	2.0625	6	1	0	45	5	0.3926	3	3	4	3	2	8	1
1	3	4	1	2	2	7	7	7	7	7	7	7	7	7	7	2.1875	6	2	0	60	3	0.35084	2	3	4	2	1	6	1
4	5	3	4	4	4	5	5	6	5	4	4	3	4	5	5	3.875	4	2	1	35	5	0.62009	3	4	3	4	2	6	1
3	4	5	6	2	4	1	5	4	3	5	4	5	5	3	5	3.75	10	3	0	22	4	0.18402	3	2	3	3	2	4	3
3	3	4	1	6	2	2	2	4	3	6	5	4	5	3	6	3.1875	6	2	0	56	3	-0.41955	2	3	1	2	2	4	5
1	1	4	4	2	3	3	3	4	4	4	4	4	4	3	3	3.4375	7	3	0	38	1	-0.33457	2	2	3	2	2	6	5
1	1	7	1	7	1	7	7	7	1	7	1	1	1	1	7	4.375	1	4	1	38	5	-2.03187	1	1	1	1	4	11	11
1	1	1	1	3	1	3	3	6	6	6	6	6	6	4	3	2.1875	6	3	1	63	5	-0.90794	2	1	3	2	3	10	6
1	1	7	7	7	1	6	4	4	5	7	5	7	7	1	4	3.625	3	2	1	33	3	0.37417	3	3	4	2	1	6	4
7	5	2	6	7	4	2	6	6	5	7	4	5	6	4	7	3.6875	6	1	0	35	1	0.75604	3	4	3	2	1	1	1
2	3	4	5	4	4	2	3	4	2	5	5	3	3	2	2	4.0625	7	2	1	48	7	-0.90446	2	1	3	1	3	9	4
2	1	2	1	3	1	1	1	7	7	7	7	7	7	7	7	1.25	6	2	0	49	5	0.52104	3	4	3	4	2	6	3
1	1	4	1	7	1	1	1	7	7	7	7	7	7	7	7	1.5625	6	1	0	42	5	1.38667	4	4	4	4	1	1	1
3	1	3	2	1	3	1	4	7	7	5	5	7	7	3	7	2.125	9	3	0	23	4	-0.67831	2	3	2	2	3	6	8
1	1	1	1	1	1	1	1	7	7	7	7	7	7	7	7	1	1	1	1	25	1	1.38667	4	4	4	4	1	1	1
5	6	4	5	2	4	3	4	2	2	6	2	2	2	2	2	4.8125	6	1	0	41	3	-0.87739	2	2	2	2	3	9	6
1	2	2	1	1	1	1	1	7	7	7	6	7	6	5	5	1.5	6	1	1	59	5	1.01782	3	4	4	3	1	2	1
4	5	6	6	3	5	5	4	3	3	7	5	5	2	5	6	4.125	3	1	1	28	3	-0.41915	3	4	2	4	3	10	11
1	1	6	2	2	1	1	5	6	6	7	6	6	6	4	7	2.1875	7	1	1	33	1	1.38667	4	4	4	4	1	1	1
3	1	5	5	4	3	4	5	5	5	5	5	6	6	7	7	3	6	3	0	48	3	-0.61213	2	2	3	2	3	9	4
2	1	4	2	4	4	4	2	7	7	7	7	7	5	5	4	2.375	6	3	0	28	3	0.15274	3	3	3	3	3	6	1
3	5	5	5	4	4	3	4	6	5	5	5	6	4	3	5	3.625	7	3	1	27	4	-0.39302	3	2	3	3	3	9	6
4	4	3	3	3	3	4	3	4	3	3	4	3	3	3	4	4	6	2	1	45	3	0.09636	2	3	1	4	1	5	3
5	1	2	5	4	4	2	1	2	2	7	2	2	1	2	7	3.9375	4	2	0	38	3	0.17839	4	3	3	2	3	6	1
4	3	5	4	3	2	5	4	3	5	2	3	5	4	4	5	3.9375	6	2	0	32	3	0.22766	2	3	4	2	2	4	2
2	1	1	1	6	1	1	1	7	7	7	6	6	5	6	6	1.75	5	3	0	22	5	-0.70867	2	1	3	2	3	9	3
3	1	1	1	6	4	2	4	2	6	7	6	5	5	3	7	2.8125	6	2	1	55	5	0.0494	3	3	4	2	2	7	6
4	2	7	2	5	2	4	2	7	7	7	7	7	7	7	7	2.25	6	3	0	26	4	-0.65683	2	1	3	2	3	7	4
1	1	5	3	6	2	1	1	2	6	7	6	7	6	4	6	2.5	4	1	0	51	5	0.38426	3	3	3	2	2	2	1
5	2	2	3	4	5	3	3	6	5	7	7	7	5	5	6	2.6875	6	2	0	20	4	0.7448	4	4	3	4	2	4	4
6	6	5	5	6	6	5	5	6	2	3	2	3	4	5	5	4.875	5	2	1	24	5	0.502	4	3	3	3	2	4	3
4	1	4	1	4	5	4	5	4	5	5	3	4	5	1	2	3.9375	9	3	1	40	7	-0.45499	3	1	3	1	2	6	5
4	1	5	3	6	4	3	4	5	6	6	5	6	6	6	4	3.125	8	2	0	26	3	0.64806	4	4	3	3	2	4	3
2	1	4	2	3	3	1	4	5	5	7	7	7	6	6	6	2.1875	7	2	0	52	2	0.70303	3	4	3	3	1	2	4
4	2	5	2	5	4	3	4	7	5	7	7	7	5	3	6	2.875	6	1	1	35	3	0.30052	3	3	4	2	2	4	4
3	4	4	5	7	3	4	5	7	7	7	7	7	5	4	4	3.1875	6	4	1	31	5	-0.78092	3	1	3	1	3	8	6
4	2	5	7	7	2	4	6	1	1	1	1	1	1	1	6	5.5	6	3	1	21	3	0.0153	3	3	2	3	2	4	6
6	3	5	4	4	5	4	4	6	3	5	5	6	6	2	6	3.75	6	3	0	27	5	-0.20159	2	1	4	4	3	10	1
2	4	6	3	2	3	1	1	6	6	7	6	5	6	2	3	2.8125	9	1	1	35	5	0.32342	2	2	4	4	2	5	2
2	1	2	2	6	2	2	2	4	4	7	4	6	6	6	7	2.4375	6	2	0	37	5	0.59622	4	4	3	3	2	6	2
2	3	3	4	5	4	3	3	3	4	5	5	5	4	4	4	3.5625	9	3	1	54	5	-1.24373	1	1	2	2	3	8	8
2	4	4	5	5	5	4	4	3	4	5	4	5	5	5	5	3.8125	8	2	0	52	5	0.10554	3	3	3	3	3	4	4
2	5	7	6	4	6	4	5	6	2	6	3	4	4	1	2	4.6875	11	1	0	26	3	0.09201	4	1	2	4	2	3	6
1	1	4	1	5	1	1	1	7	7	7	7	7	5	7	7	1.5625	1	1	0	61	3	0.98582	4	4	4	4	1	5	5
1	1	1	1	7	1	1	4	7	7	7	7	7	7	4	7	1.75	6	1	0	38	5	1.28646	4	4	4	4	1	2	2
1	1	3	2	1	1	1	1	7	7	7	6	7	7	3	7	1.5	6	2	0	32	5	0.17919	3	3	3	3	2	6	4
1	1	5	1	6	3	3	2	6	5	7	6	7	5	5	7	2.375	3	1	0	38	5	0.28056	3	3	3	3	2	4	4
1	6	6	2	5	4	4	4	3	3	5	4	3	5	3	4	4.125	6	2	0	37	3	0.99475	4	4	3	4	2	2	1
4	4	4	4	4	4	4	4	4	4	4	4	4	4	4	4	4	6	4	0	24	7	-0.50466	1	1	1	1	1	1	1
5	1	7	1	7	3	1	1	7	5	6	7	7	7	7	7	2.3125	4	2	1	32	3	1.38667	4	4	4	4	1	1	1
4	5	5	3	4	1	1	4	7	7	4	6	7	4	7	6	2.6875	6	3	0	40	5	-0.14509	2	1	4	3	3	6	1
3	4	3	3	5	3	4	5	6	6	6	5	5	5	3	6	3.25	7	2	0	28	5	-0.13444	3	3	2	3	2	5	8
1	1	3	5	4	2	4	2	7	6	6	2	4	4	6	4	2.9375	6	3	0	25	5	-0.08375	3	3	2	2	2	6	3
1	4	1	7	1	1	1	1	7	7	7	7	4	1	1	7	2.5	7	3	1	30	5	-0.03539	3	3	2	3	2	5	6
1	2	5	7	2	3	3	4	2	3	5	3	4	2	2	2	4.25	11	3	0	35	3	-1.49681	2	1	2	2	4	10	11
2	4	4	4	3	2	2	4	4	4	5	4	4	4	3	4	3.5625	5	3	1	33	6	0.49716	4	4	3	4	2	4	9
1	4	5	4	7	4	4	4	6	6	6	6	6	7	4	6	3.125	6	2	0	40	5	0.69208	3	3	4	4	2	4	2
4	4	4	1	5	1	2	1	7	7	7	6	7	6	5	7	2.125	6	3	0	52	5	-1.30324	1	1	3	1	4	11	3
2	3	3	5	6	2	4	6	4	4	7	5	7	7	7	6	3	7	3	0	47	5	-0.67483	2	3	2	1	3	5	6
1	1	1	1	1	1	4	1	7	7	7	7	7	7	5	7	1.3125	8	1	0	49	5	0.15506	3	3	3	3	3	4	3
2	1	1	3	4	2	1	1	5	5	6	6	6	5	5	5	2.25	7	2	1	46	5	0.28056	3	3	3	3	2	4	4
4	2	6	4	2	6	4	2	5	4	6	6	4	4	2	4	3.6875	1	3	1	33	5	-1.15698	1	1	3	2	4	11	3
1	1	1	1	2	1	1	1	5	5	6	5	5	5	5	5	2	9	3	1	47	5	-1.66755	1	1	2	1	4	11	7
1	3	5	1	2	1	1	1	2	2	7	5	6	4	3	6	2.75	3	1	1	28	5	0.35831	3	4	2	4	2	3	6
5	5	5	3	5	5	4	4	2	2	5	5	2	2	1	2	4.9375	8	3	1	62	5	-0.287	3	2	3	2	3	5	5
1	1	1	1	5	2	1	2	7	7	7	5	7	5	4	6	1.875	7	3	1	20	4	0.2794	3	3	3	3	2	5	3
6	6	4	4	4	4	4	4	4	4	5	5	2	3	2	2	4.5625	1	2	1	29	1	1.05425	4	4	2	4	1	1	1
1	1	2	1	1	1	1	1	6	6	6	6	6	6	5	6	1.625	6	1	0	30	3	1.38667	4	4	4	4	1	1	1
3	2	4	3	6	3	4	6	6	6	7	5	6	6	6	7	2.875	7	2	0	30	3	0.49833	4	4	3	3	2	5	5
1	1	1	1	1	1	1	1	7	7	7	7	7	7	7	7	1	4	2	0	29	6	0.75623	3	3	3	3	1	1	1
6	6	6	6	6	6	7	7	7	7	7	7	7	7	7	7	3.625	10	4	1	20	3	0.11057	4	4	4	4	4	8	9
6	2	7	4	1	7	6	5	7	6	5	7	7	1	2	6	3.8125	9	3	1	48	7	-0.32329	2	3	3	4	3	10	6
3	1	4	2	5	2	3	3	7	7	7	6	7	7	7	7	2	7	2	1	54	5	-0.51424	2	2	3	3	3	8	6
5	2	6	3	6	3	5	4	7	7	7	6	4	6	6	7	3	9	3	1	45	3	-0.80773	2	1	3	2	3	9	5
1	5	5	5	3	6	4	2	2	1	6	5	5	3	2	6	4.0625	8	1	0	34	6	0.67285	4	3	4	2	2	2	2
5	4	1	3	2	6	4	4	3	2	7	3	5	5	1	4	3.9375	6	3	1	34	7	-0.29367	2	1	4	3	3	6	4
3	3	4	4	6	2	6	3	7	7	7	4	7	3	6	7	2.9375	9	1	0	38	3	-0.212	3	1	3	3	2	6	6
2	1	4	2	5	4	2	2	5	5	5	5	6	5	6	5	2.75	6	3	0	34	2	-0.18164	3	3	2	2	2	5	6
1	1	6	4	4	3	1	4	1	1	7	4	1	1	1	5	4.1875	6	2	1	29	5	-0.46587	2	2	3	3	3	9	4
4	2	2	2	3	2	2	2	4	4	5	5	6	6	5	7	2.5625	5	2	0	25	5	-0.03423	3	3	2	3	2	4	7
5	2	6	5	7	5	2	3	7	7	7	5	6	1	1	7	3.625	8	1	1	25	5	0.52844	4	3	3	4	1	2	11
3	3	3	4	4	2	3	4	4	4	6	5	6	4	4	6	3.1875	6	2	1	41	5	0.64604	3	3	4	3	2	3	1
2	2	2	4	4	1	2	2	7	5	5	4	5	4	5	5	2.6875	5	3	0	25	5	-0.18513	3	3	2	3	2	6	8
1	3	2	5	1	2	1	2	6	4	4	5	6	2	1	2	3.1875	9	3	0	33	7	-0.43478	2	2	3	2	2	7	6
1	1	1	1	1	1	1	1	7	7	7	7	7	7	3	7	1.25	5	1	0	34	6	1.38667	4	4	4	4	1	1	1
2	1	5	2	6	3	6	2	7	5	6	7	5	5	4	7	2.8125	6	1	0	59	3	-0.76071	2	2	3	2	3	9	7
5	1	3	6	4	3	5	4	6	6	4	3	5	4	6	6	3.4375	5	1	1	42	3	0.59071	3	3	4	4	2	6	2
2	1	5	2	2	4	4	3	2	2	7	5	5	4	4	4	3.375	4	2	1	42	5	0.89765	3	4	3	4	1	3	2
5	3	6	5	7	3	4	4	7	6	5	5	6	3	5	5	3.6875	10	3	0	21	3	0.08014	3	3	3	3	2	6	6
1	1	1	1	1	1	1	1	5	5	6	5	5	5	5	5	1.9375	7	2	0	56	3	-0.45456	3	3	2	2	3	4	9
2	2	2	3	4	3	3	4	5	5	5	4	5	4	4	5	3.125	6	2	1	22	4	-0.23784	2	2	3	2	2	8	1
4	2	6	2	7	4	7	7	7	7	7	7	7	7	3	7	3.1875	8	3	0	30	3	-0.41776	3	1	4	1	3	9	1
1	5	2	5	4	7	5	5	5	5	7	5	5	7	2	3	3.6875	6	3	1	31	3	-0.34062	1	2	3	4	3	7	3
4	3	3	3	3	3	3	3	3	3	4	3	3	3	3	4	3.9375	8	3	1	43	5	-0.92576	2	2	2	2	3	8	8
1	2	2	2	2	1	1	1	4	3	6	3	3	2	2	4	3.0625	7	2	0	34	5	-0.40736	3	3	2	2	3	6	6
2	2	2	4	5	4	3	3	5	6	6	6	6	7	7	7	2.4375	4	3	0	34	5	1.06851	3	4	4	3	1	1	1
1	1	1	1	1	1	1	1	1	1	7	1	1	1	1	1	3.625	6	3	1	68	3	-0.5129	1	1	4	1	1	11	1
7	7	7	7	1	7	1	1	1	1	7	1	1	1	1	1	5.5	1	3	1	23	5	-0.67752	1	3	2	3	2	6	11
1	1	1	1	1	1	1	1	1	1	1	1	1	1	1	1	4	6	2	1	41	3	0.50279	3	3	3	3	1	6	1
3	4	5	5	6	3	2	3	4	3	4	6	5	5	5	6	3.5625	7	3	0	29	5	-0.62976	2	2	2	3	3	7	6
1	6	4	3	4	3	1	6	6	5	6	5	4	5	2	5	3.375	5	1	0	36	5	-0.33138	3	3	2	2	2	6	8
5	1	5	3	4	2	4	4	6	6	6	6	6	4	6	5	2.9375	5	3	0	20	4	0.01414	3	3	2	3	2	5	5
3	4	3	4	4	4	4	3	7	4	4	3	3	4	3	4	3.8125	6	1	1	19	4	0.75623	3	3	3	3	1	1	1
5	4	7	4	7	4	6	2	1	1	1	1	1	1	1	1	5.9375	6	3	1	22	4	-1.27679	1	1	3	1	3	11	6
6	7	6	5	6	6	6	5	6	7	7	7	7	7	7	7	3.5	5	2	1	40	5	0.37962	3	3	3	3	2	4	2
2	2	5	2	5	3	3	4	3	3	4	3	3	3	3	3	4.0625	10	2	1	29	5	-1.85684	1	1	1	1	3	11	11
5	3	5	2	5	4	2	3	6	6	6	6	6	6	6	6	2.8125	7	2	1	46	3	0.18035	3	3	3	3	2	5	5
1	4	4	4	4	2	2	2	4	5	5	5	5	6	4	7	2.875	6	2	1	23	3	0.3828	4	4	2	3	2	4	5
3	3	5	4	4	3	3	4	6	6	6	6	7	6	3	4	3.0625	6	3	0	41	5	-0.73451	1	2	3	2	3	9	3
1	1	1	1	1	1	1	1	7	7	7	7	7	2	7	6	1.375	9	1	0	36	5	0.03631	4	3	2	3	2	6	7
1	1	2	3	7	5	1	6	4	3	5	7	6	4	5	6	3.125	6	2	0	33	1	0.94828	4	2	4	3	1	1	1
4	4	7	7	4	4	4	2	2	2	7	2	1	1	2	3	5	4	3	0	21	4	-1.6094	1	2	1	1	3	9	11
1	7	1	7	7	1	1	7	7	7	7	7	7	7	1	7	2.875	9	3	1	53	5	-2.03187	1	1	1	1	4	11	11
1	5	1	1	4	1	7	4	1	1	4	1	1	1	1	7	4.4375	11	4	1	39	5	-1.61803	1	1	2	1	4	11	6
1	1	6	2	6	1	6	2	7	7	7	7	7	7	7	7	2.0625	9	1	1	35	5	1.38667	4	4	4	4	1	1	1
4	2	6	1	4	3	2	3	3	6	6	7	7	7	6	6	2.5625	6	2	0	53	3	-0.55593	3	3	2	2	3	6	9
1	1	7	4	3	4	1	2	7	2	7	6	6	6	2	6	2.8125	4	2	0	26	7	0.20992	3	3	2	4	2	5	4
6	5	3	7	7	4	7	5	7	4	2	6	6	7	6	4	4.125	10	2	0	28	1	1.03767	4	4	4	3	1	5	1
1	1	4	2	6	2	4	3	7	7	7	6	6	6	7	6	2.1875	6	3	0	30	3	0.64806	4	4	3	3	2	4	3
3	2	3	4	5	3	4	4	5	5	6	4	4	3	1	3	3.8125	6	3	1	28	5	-1.24036	2	1	1	3	3	8	11
4	4	5	5	5	4	4	4	5	5	6	5	5	5	5	5	3.625	4	3	1	47	5	0.88793	4	4	4	3	1	6	3
5	5	7	4	6	5	4	5	4	4	4	5	5	6	6	5	4.125	3	1	0	38	5	-0.29764	3	3	3	4	3	8	11
2	4	4	5	2	3	2	4	2	1	7	4	2	2	5	7	3.75	7	3	1	49	5	-0.13872	4	3	2	3	3	6	7
1	3	6	4	6	4	2	5	5	4	5	4	5	2	2	3	4.0625	8	3	0	28	5	-0.14674	3	3	3	3	3	8	5
2	1	2	1	2	2	2	1	2	2	1	1	1	2	2	2	4	6	3	0	56	3	1.07439	4	3	3	4	1	1	1
1	2	4	2	6	2	4	4	6	7	6	7	7	7	6	6	2.3125	6	2	0	50	5	0.20741	3	4	2	4	2	5	7
1	1	1	1	4	1	1	1	5	4	5	6	5	5	4	7	2.125	6	3	0	54	5	-0.90562	2	1	3	1	3	10	3
1	2	4	2	4	2	2	2	4	4	6	6	5	6	4	7	2.5625	6	2	0	38	5	-0.68412	2	3	2	3	3	9	8
5	2	4	6	1	4	5	3	6	5	3	3	3	2	1	5	4.125	8	2	1	36	5	-0.40546	3	1	3	1	2	6	4
1	1	2	1	7	3	1	2	4	4	4	7	7	6	4	7	2.4375	5	1	0	56	7	0.89686	4	4	3	4	2	1	4
5	5	2	4	5	1	3	3	1	1	1	1	1	1	3	6	4.8125	6	3	0	49	3	-0.27009	2	2	3	4	3	9	3
4	1	4	1	4	2	5	4	4	4	4	4	4	4	4	4	3.5625	6	4	0	39	3	-1.443	1	1	2	1	3	11	6
1	4	7	1	7	5	2	7	7	4	7	7	7	1	1	7	3.5625	4	4	0	32	3	0.45527	3	1	4	3	2	1	1
2	4	5	5	6	6	5	5	3	3	4	2	3	2	3	7	4.6875	8	4	1	44	5	0.20281	3	2	4	2	2	5	2
2	1	3	3	3	3	2	2	6	6	6	6	7	6	6	6	2.125	8	2	0	22	4	0.64604	3	3	4	3	2	3	1
3	2	4	5	1	5	2	6	1	1	1	1	1	2	3	1	5.0625	8	3	1	47	3	-0.85377	2	1	3	1	3	8	4
2	2	2	1	1	2	2	2	7	7	7	7	7	7	6	7	1.4375	3	2	1	32	5	1.22046	4	4	3	4	1	1	1
5	4	5	4	3	5	4	5	4	3	4	5	4	3	6	5	4.0625	4	2	1	34	3	-0.71118	2	2	3	2	3	9	6
1	1	4	1	6	2	1	1	3	5	5	5	4	5	2	7	2.8125	6	1	0	51	3	0.27407	3	3	4	2	3	4	1
2	1	2	1	4	1	1	4	7	7	7	6	6	7	5	5	1.875	5	3	0	24	3	-0.15868	3	3	2	3	1	6	11
7	1	7	7	7	4	7	4	7	7	7	7	7	7	7	7	3.25	7	3	0	29	3	0.95288	4	4	2	4	1	3	1
1	1	6	1	1	4	1	1	4	4	7	5	4	5	1	7	2.6875	1	2	0	28	5	0.89367	3	3	4	4	2	1	1
3	1	3	4	6	2	1	3	5	5	6	6	6	5	6	5	2.6875	5	2	1	32	5	0.13449	3	2	3	3	2	4	4
3	2	4	2	3	3	3	3	7	7	7	4	4	5	5	5	2.6875	9	2	0	39	3	-0.83784	2	2	3	3	4	8	9
2	1	4	1	4	3	1	1	7	7	7	3	6	7	2	7	2.1875	6	2	1	39	3	0.48817	3	3	4	4	2	9	1
2	6	6	1	7	3	4	2	6	7	2	7	6	7	1	7	3.25	8	4	1	21	3	-0.23087	2	2	3	1	2	4	2
4	4	4	4	4	4	3	4	3	4	4	4	4	4	3	4	4.0625	8	2	0	41	3	0.10205	3	3	3	3	3	7	1
3	3	7	2	6	3	2	2	3	3	5	2	2	2	2	7	4.125	6	2	0	40	3	0.59535	3	3	4	3	2	4	1
5	2	6	4	5	5	4	5	5	5	5	5	5	5	5	2	3.9375	6	3	0	21	4	0.35831	3	4	2	4	2	3	6
1	3	7	3	5	2	2	1	5	5	6	4	6	5	3	5	3.0625	5	3	0	40	5	-0.63803	2	1	4	1	3	8	3
4	4	4	4	4	4	3	3	4	3	4	4	4	4	3	3	4.0625	8	2	0	41	3	-0.04652	3	3	3	3	3	7	4
1	1	2	1	4	1	1	1	7	7	7	7	7	7	7	7	1.25	1	1	0	24	5	0.36804	4	3	2	2	1	1	6
4	1	4	1	5	1	5	3	4	5	5	5	5	6	4	6	3	6	3	1	42	1	0.54205	4	4	3	4	2	8	4
1	1	1	1	1	1	1	1	7	7	7	7	7	6	6	6	1.1875	4	2	0	34	6	0.64023	3	3	4	4	2	6	1
3	4	3	3	3	3	3	3	3	3	3	3	3	3	3	3	4.0625	6	4	1	43	2	0.36053	4	4	4	4	4	6	6
4	2	5	3	3	4	5	4	3	3	5	5	4	3	4	4	3.9375	8	2	0	38	5	-0.65364	3	2	2	2	3	7	7
5	2	3	5	4	2	2	3	7	7	7	7	7	5	4	6	2.5	6	3	1	36	5	-1.00271	1	1	3	1	2	11	4
3	4	4	4	4	2	2	2	3	3	6	6	7	6	4	7	2.9375	6	3	0	39	3	-0.33885	3	2	3	2	3	7	4
1	1	7	1	7	1	1	4	7	7	1	7	7	7	1	7	2.6875	11	1	1	34	3	0.46409	3	1	3	3	1	1	1
1	1	7	2	4	1	1	1	7	7	6	6	7	7	1	7	2.125	6	1	0	50	3	-0.08356	3	2	2	4	2	4	8
2	3	6	5	2	5	5	5	6	5	5	5	4	2	2	4	4	8	3	0	33	5	-0.13444	3	3	2	3	2	5	8
1	1	2	1	3	1	1	6	6	7	7	7	7	5	5	6	1.875	5	1	1	50	5	0.97051	4	4	3	4	1	3	4
4	3	2	4	6	4	4	4	3	5	6	6	5	5	5	5	3.4375	4	2	1	36	5	0.28056	3	3	3	3	2	4	4
2	1	5	2	6	4	2	2	6	4	6	6	6	6	6	6	2.625	5	1	0	29	5	-0.03771	3	3	2	3	2	7	4
1	4	3	5	3	5	3	5	4	4	7	5	5	3	1	4	3.75	2	4	1	19	1	0.44917	4	2	3	4	2	7	1
7	1	3	6	7	1	1	1	7	7	7	7	7	7	3	6	2.5	6	3	1	29	5	-0.09067	3	1	4	1	2	6	1
6	6	6	6	6	2	4	6	2	2	2	2	2	2	2	2	5.625	11	4	1	32	5	-1.85996	2	1	1	1	4	11	11
4	3	5	5	4	4	3	3	4	5	4	5	3	5	4	4	3.8125	6	1	1	24	5	-0.2611	3	3	2	3	3	6	6
1	1	3	1	5	2	2	3	5	5	5	5	5	6	6	6	2.4375	7	2	0	48	5	0.37962	3	3	3	3	2	4	2
3	3	3	4	3	3	3	3	3	3	3	3	4	3	3	3	4	6	3	1	52	3	0.37558	2	4	3	3	1	8	1
4	5	5	5	2	1	1	2	1	1	2	1	2	3	2	5	4.5	4	1	0	40	2	0.17938	3	2	3	4	2	6	4
3	1	5	4	4	4	2	3	4	4	4	4	4	3	3	4	3.75	8	1	0	54	2	-0.28504	2	2	3	2	2	6	4
4	1	5	5	5	2	4	4	5	5	5	4	6	6	4	5	3.375	4	1	1	56	5	1.38667	4	4	4	4	1	1	1
1	1	2	1	2	3	3	4	3	5	6	5	6	5	6	7	2.375	4	2	1	51	5	-1.35461	1	1	1	1	3	5	7
2	2	5	5	5	4	1	2	2	3	4	4	3	4	2	4	4	5	1	0	19	3	0.41408	4	3	2	3	1	2	7
1	1	1	1	3	3	1	3	5	5	4	4	7	4	5	4	2.5	8	1	0	21	1	0.62579	4	4	2	4	2	6	1
2	2	2	2	6	2	1	2	5	5	7	4	6	4	7	7	2.375	5	2	1	58	3	0.49398	3	3	4	3	2	6	1
2	1	4	4	3	3	2	2	7	7	7	7	7	6	7	7	1.875	6	2	0	24	3	0.64825	4	3	3	4	2	4	3
1	1	1	5	7	2	7	2	1	1	5	1	1	1	1	1	4.875	6	4	1	60	5	-1.71959	1	2	2	1	4	11	11
1	1	5	2	7	3	2	4	7	7	7	7	7	6	6	6	2.25	5	1	0	36	5	0.74247	4	4	3	4	2	6	2
4	2	4	2	2	3	1	6	7	5	6	5	5	3	3	6	3	6	2	1	29	7	-1.02554	3	1	2	2	2	11	11
1	3	1	5	2	1	4	4	7	5	7	4	7	4	7	7	2.3125	6	2	0	32	3	0.24519	3	3	4	4	2	5	10
4	2	1	6	7	2	6	4	7	7	7	7	7	6	7	6	2.625	6	1	0	38	2	0.6259	3	4	3	3	2	3	1
1	3	4	3	4	2	3	4	7	7	7	5	5	4	4	5	2.75	7	2	0	55	3	-0.24115	3	3	3	2	3	6	6
2	1	5	1	4	2	3	5	7	7	7	6	7	6	6	7	2.125	7	1	0	26	3	0.53486	4	4	2	3	2	1	5
5	2	6	3	3	2	1	3	3	2	2	4	4	3	3	6	3.875	8	2	0	27	5	0.28056	3	3	3	3	2	4	4
1	1	1	4	7	3	7	4	7	7	7	7	7	6	7	7	2.3125	3	1	0	42	3	1.21477	3	4	4	4	1	1	1
3	2	4	2	6	3	4	4	6	6	6	5	6	6	5	7	2.8125	7	3	1	72	5	0.32661	3	3	3	4	2	5	5
4	2	6	2	6	1	4	5	7	7	7	5	5	6	4	6	2.9375	7	2	1	64	5	0.86228	3	4	4	4	1	6	3
3	2	4	4	2	3	2	3	4	5	5	5	5	5	5	6	2.9375	8	1	1	41	3	0.03312	3	2	3	3	2	6	4
1	1	2	1	5	1	2	1	7	7	7	7	7	7	7	7	1.375	6	2	0	41	5	1.24041	4	4	4	3	1	1	1
1	1	1	2	6	6	3	3	7	6	7	7	7	7	1	5	2.5	6	2	0	29	5	0.95821	4	4	4	4	2	6	1
4	1	6	1	6	1	4	4	7	7	7	6	7	6	3	7	2.5625	7	2	1	64	5	0.95937	4	4	4	4	2	5	2
4	1	4	3	4	3	2	3	6	4	6	5	7	6	7	7	2.5	6	1	0	40	3	-0.95998	2	2	3	2	3	10	10
4	2	4	5	4	4	4	5	7	7	7	7	7	7	6	6	2.625	5	2	0	40	3	0.31663	3	3	4	4	3	6	4
1	1	3	1	7	3	1	1	7	7	7	7	7	6	5	5	1.9375	8	2	0	33	5	-0.43643	3	4	2	2	2	9	10
1	1	1	1	1	1	1	1	7	7	7	7	7	7	7	7	1	6	2	0	30	3	0.5812	3	3	3	3	2	1	1
2	2	3	2	6	3	2	3	7	5	6	6	6	5	6	4	2.625	6	3	0	30	3	0.28056	3	3	3	3	2	4	4
1	1	3	2	5	3	1	3	7	7	7	4	5	6	5	6	2.25	6	1	0	37	5	-0.67581	2	2	2	2	3	6	5
2	3	4	3	5	3	5	4	5	5	5	4	4	4	4	4	3.625	7	2	1	72	5	-0.61097	2	2	3	2	3	8	5
1	1	1	1	1	1	1	1	7	7	7	7	5	7	2	7	1.4375	3	1	0	43	5	1.38667	4	4	4	4	1	1	1
3	1	3	5	5	4	2	4	7	7	7	5	7	6	6	6	2.5	6	2	0	35	3	0.72263	3	4	3	4	2	3	2
2	1	5	2	6	4	2	2	5	5	5	4	5	4	4	5	3.1875	6	2	0	33	3	-0.08356	3	2	2	3	2	6	3
1	1	3	1	5	3	1	4	7	7	7	5	7	7	6	5	2	6	1	0	34	1	0.08014	3	3	3	3	2	6	6
4	5	5	5	6	2	4	4	5	4	4	5	5	5	4	6	3.8125	6	2	1	41	3	0.59651	3	3	4	3	2	3	2
1	2	6	4	7	4	6	4	4	4	7	7	7	6	5	7	3.1875	5	2	0	33	5	0.03563	3	1	3	3	2	6	1
2	1	3	4	5	4	3	3	4	4	5	5	4	3	3	3	3.625	9	4	0	58	3	-1.85996	2	1	1	1	4	11	11
1	1	1	1	7	1	1	1	7	7	7	7	7	7	7	7	1.375	3	1	1	38	5	0.69324	3	3	4	4	2	3	3
1	1	3	1	7	4	1	3	7	7	7	6	7	5	7	7	2	6	2	1	47	3	-0.62622	3	3	2	1	2	6	11
2	2	2	4	7	4	2	3	3	3	3	7	3	3	3	3	3.875	6	3	0	32	3	-0.09275	3	4	3	1	3	6	3
4	5	5	5	3	2	5	3	5	3	5	6	5	5	3	5	3.6875	7	3	1	35	3	-0.3648	3	3	2	4	3	8	9
4	2	7	1	4	3	3	4	5	4	5	5	5	4	5	5	3.375	7	1	0	31	3	0.76726	4	3	4	3	2	4	1
2	2	4	2	5	4	3	4	6	6	5	5	5	5	4	4	3.125	5	2	0	29	5	0.44928	3	2	4	3	2	4	1
4	3	4	4	4	4	3	3	4	4	5	4	4	4	3	4	3.8125	6	3	0	32	3	0.22988	3	3	3	3	2	5	4
2	2	1	1	2	3	2	2	7	7	7	7	7	7	6	6	1.5625	6	2	0	36	5	-0.18146	3	2	2	3	2	5	6
1	2	2	2	4	2	4	2	6	6	6	6	6	6	4	5	2.375	7	2	0	25	5	0.08014	3	3	3	3	2	6	6
3	4	6	4	4	2	4	4	3	2	5	2	5	1	1	3	4.5625	7	3	1	53	7	-1.85684	1	1	1	1	3	11	11
4	4	5	3	3	4	1	1	4	4	6	6	5	4	2	4	3.375	5	3	0	55	5	-0.01659	3	3	3	2	2	6	5
2	1	4	1	5	1	1	4	6	4	6	4	6	4	5	6	2.625	5	3	1	63	3	0.69092	3	3	4	4	2	5	1
4	3	4	5	4	3	4	4	3	5	3	4	5	3	5	4	3.9375	6	2	1	35	3	-0.28388	2	2	3	2	2	5	5
2	1	3	1	6	3	3	4	7	6	5	4	5	7	3	4	2.875	5	2	1	52	3	0.10554	3	3	3	3	3	4	4
1	1	1	1	4	4	1	1	7	4	7	4	7	4	4	7	2.125	6	1	1	62	5	0.43495	3	3	3	2	2	1	1
1	1	7	7	1	1	1	1	7	4	7	7	4	3	1	7	2.75	6	2	1	28	3	0.90249	3	3	3	4	1	1	1
3	3	4	4	4	4	4	4	7	4	6	4	5	6	4	4	3.375	7	3	0	39	3	0.18035	3	3	3	3	2	5	5
1	1	1	1	1	1	1	1	7	7	7	6	6	6	6	6	1.3125	5	2	1	25	3	0.25437	4	3	3	3	2	4	8
2	1	3	1	7	2	3	4	6	6	7	5	5	4	2	4	3	6	3	1	44	3	0.89918	4	4	3	3	2	1	1
4	5	7	5	6	6	5	6	5	5	4	6	4	4	4	5	4.4375	5	2	1	36	5	-0.24629	3	2	1	4	2	1	11
1	1	7	7	7	4	7	4	1	1	1	1	1	1	1	1	5.875	11	4	1	42	7	-1.42838	1	1	1	1	2	6	11
4	2	1	3	2	4	3	3	2	3	4	3	2	3	3	3	3.9375	4	2	1	48	5	0.21028	3	3	3	2	1	4	6
5	5	5	5	7	3	7	6	2	3	4	4	4	3	3	4	5	6	3	0	34	5	-1.69063	1	1	2	1	3	11	11
4	4	4	4	5	5	4	4	4	4	4	5	5	5	5	3	3.9375	6	2	1	35	3	-0.09177	2	3	3	3	2	6	6
1	1	1	4	1	4	4	4	7	7	7	7	7	7	7	7	1.75	6	1	0	41	3	-0.85145	2	1	3	1	3	6	6
2	3	2	4	5	4	4	3	3	4	4	5	5	4	3	4	3.6875	6	3	1	58	3	-0.23233	3	3	2	2	2	6	6
4	1	7	3	7	6	1	1	4	7	7	7	7	7	7	7	2.5625	6	1	0	28	3	-0.09489	3	3	3	3	3	6	6
1	1	3	2	7	1	1	3	7	7	7	6	7	7	7	7	1.75	7	2	0	42	3	1.17094	4	4	3	4	1	1	2
2	5	4	4	5	4	6	5	4	5	5	3	4	4	6	4	4	7	3	1	51	3	-0.83552	2	2	3	2	4	8	6
3	1	5	6	4	2	4	3	6	4	6	5	2	5	2	2	3.75	6	2	1	31	5	0.25204	4	3	3	3	2	6	6
1	4	5	6	1	7	4	4	5	6	6	5	3	2	3	5	3.8125	9	3	1	33	5	-0.43917	4	2	2	4	3	9	10
2	1	4	3	6	5	3	4	5	5	5	5	4	2	5	4	3.5625	3	2	0	40	3	0.52685	3	4	3	3	2	3	3
1	2	3	4	3	4	3	3	6	6	7	7	7	5	6	7	2.25	6	2	0	41	3	-0.00502	2	3	4	3	3	9	1
2	2	5	2	5	4	2	2	7	5	7	7	7	7	4	5	2.4375	8	1	1	19	6	0.69643	4	4	3	4	2	3	6
2	1	3	1	4	2	2	3	5	6	6	6	6	6	5	6	2.25	6	1	0	34	3	0.80092	3	4	3	3	1	3	1
3	5	4	4	3	5	5	4	4	4	4	3	4	4	3	4	4.1875	6	3	0	28	5	0.4303	3	3	3	3	2	3	2
4	4	4	4	4	4	4	4	4	4	4	4	4	4	4	4	4	6	2	1	60	5	0.08014	3	3	3	3	2	6	6
3	3	3	2	6	5	4	4	6	6	6	6	6	6	6	6	2.875	6	2	0	35	5	0.74741	3	3	4	3	2	1	1
4	1	5	1	6	5	6	1	6	6	7	7	7	4	2	6	3	5	1	0	44	5	1.38667	4	4	4	4	1	1	1
2	2	2	5	4	5	5	5	6	6	7	5	7	6	7	6	2.75	8	3	1	48	3	-0.99872	2	2	1	3	3	11	6
1	1	6	2	4	2	2	3	7	7	7	7	7	7	4	7	2	6	2	1	38	3	1.33598	4	4	4	4	1	2	1
2	3	4	4	6	4	5	4	3	3	4	4	4	4	3	5	4.125	4	2	1	33	5	0.52195	4	3	4	2	2	4	3
1	4	4	5	5	2	1	4	6	6	5	5	5	3	3	6	3.1875	6	3	1	65	3	0.18402	3	2	3	3	2	4	3
1	1	6	1	1	1	1	1	7	7	7	7	7	7	6	7	1.375	1	2	0	37	5	1.38667	4	4	4	4	1	1	1
4	4	5	5	3	5	4	3	2	2	5	4	4	2	1	2	4.6875	5	3	0	32	7	-0.60411	3	2	2	2	3	7	6
1	6	4	1	7	1	1	4	7	4	7	4	4	7	4	7	2.8125	6	4	1	39	3	-1.78656	1	1	1	2	4	11	9
7	4	6	7	7	4	4	7	7	7	7	7	7	7	7	7	3.375	1	3	1	54	1	-1.39261	2	2	1	2	3	11	11
3	1	1	3	7	5	1	6	7	7	7	6	7	4	3	6	2.75	5	1	0	34	3	1.0742	4	4	3	3	1	1	1
3	3	3	5	6	4	3	3	7	7	6	4	6	5	2	4	3.3125	5	2	0	52	3	-0.09489	3	3	3	3	3	6	6
4	4	6	5	6	4	2	4	5	4	5	4	5	5	5	3	3.9375	6	3	0	36	2	-0.61979	2	2	1	3	2	6	7
5	2	5	5	5	5	6	3	7	6	5	5	7	5	3	6	3.5	9	3	0	22	5	0.57808	4	3	3	3	3	1	1
4	4	4	4	4	4	4	4	4	4	4	4	4	5	5	4	3.875	6	2	0	31	5	-0.21262	2	3	3	2	3	4	4
1	1	1	3	1	1	1	1	6	6	6	6	6	6	4	7	1.6875	3	1	1	54	5	0.11551	3	3	2	3	2	3	5
2	2	5	4	2	2	2	2	7	7	7	6	6	6	2	6	2.375	9	1	1	38	7	0.03844	4	4	2	2	2	4	9
1	1	3	3	5	3	4	4	5	5	5	5	6	6	3	5	3	6	2	1	33	5	0.50995	3	2	3	3	1	2	2
6	1	4	5	6	2	4	6	7	7	7	2	6	2	3	6	3.625	8	2	1	55	4	-0.23069	2	1	3	2	2	4	2
7	2	6	2	4	4	3	4	7	7	7	7	7	7	7	6	2.5625	6	2	1	49	1	-0.19898	2	2	2	2	2	2	3
1	1	1	1	7	1	1	1	7	7	7	7	7	7	4	7	1.5625	6	1	1	36	7	1.07439	4	3	3	4	1	1	1
2	1	4	1	5	1	1	1	6	4	6	6	4	6	5	5	2.375	6	3	0	41	7	-0.42793	3	2	2	2	2	6	7
3	4	5	4	6	3	4	4	3	4	6	5	4	4	3	4	4	6	2	0	30	3	0.44426	3	4	4	2	2	6	2
1	3	2	3	2	2	2	2	3	2	3	3	2	2	3	3	3.75	6	4	0	23	3	-0.15867	4	3	1	4	3	6	7
2	1	4	2	6	3	1	2	7	3	7	6	5	5	4	5	2.6875	6	2	1	46	5	0.94406	4	4	3	4	2	3	1
3	5	6	5	2	3	1	5	6	4	7	7	6	4	6	4	3.125	5	2	0	27	1	0.34007	3	3	2	4	1	1	9
1	1	1	1	4	2	6	2	6	6	6	4	6	6	7	7	2.125	6	3	0	44	3	-1.33844	2	2	1	1	3	9	9
5	6	6	6	4	4	4	4	4	4	4	4	4	4	4	4	4.4375	3	1	1	55	5	1.38667	4	4	4	4	1	1	1
2	1	5	1	5	2	5	5	6	6	5	6	5	6	6	5	2.8125	9	1	0	36	5	0.93836	3	4	4	4	2	3	1
2	2	5	5	6	3	7	6	4	4	7	5	5	5	2	7	3.8125	9	2	0	32	5	0.82811	4	2	3	4	1	2	2
4	3	3	4	2	2	4	2	6	6	6	5	5	5	5	6	2.75	6	2	0	37	3	0.18035	3	3	3	3	2	5	5
3	3	4	5	5	3	2	2	5	5	6	6	6	4	6	7	2.875	6	3	1	68	7	-0.19259	3	2	3	3	3	7	4
1	4	6	4	6	2	1	1	6	3	7	4	4	6	2	7	3.125	6	2	0	34	3	-0.2611	3	3	2	3	3	6	6
4	2	6	3	7	5	3	4	1	4	7	5	3	2	4	7	4.0625	7	2	1	41	3	0.07982	3	1	4	4	3	1	8
4	5	4	6	4	5	5	5	6	4	5	4	4	4	4	3	4.25	11	3	1	40	5	0.44395	3	2	2	3	1	1	1
1	4	5	4	1	3	2	5	7	7	7	7	7	7	2	3	2.625	7	3	1	43	4	-0.34088	2	1	4	2	3	6	2
6	2	7	3	7	4	6	3	7	7	4	4	7	7	1	4	3.8125	9	3	0	37	3	0.23471	3	2	3	3	2	3	3
3	5	2	2	2	4	2	3	5	3	2	3	5	4	5	3	3.5625	8	2	1	43	3	-0.71547	2	2	4	1	2	10	9
4	4	4	2	6	6	1	2	7	7	7	7	7	7	7	7	2.3125	6	2	1	63	5	0.89348	3	4	4	3	2	1	1
1	1	1	1	6	1	1	2	7	7	7	7	7	7	7	7	1.375	6	3	0	35	7	0.0095	3	3	2	4	2	7	6
5	1	7	7	3	7	6	7	7	2	7	7	7	7	2	7	3.8125	6	4	0	25	5	-0.06593	3	2	3	3	2	6	6
1	1	1	1	5	1	1	1	7	7	7	7	7	7	7	7	1.25	4	1	0	39	5	1.01122	4	4	4	4	2	3	3
1	2	7	2	2	2	1	2	7	7	7	7	7	7	2	7	2	6	2	0	27	3	0.72746	3	3	3	4	2	1	1
3	1	4	2	1	1	1	1	5	3	1	2	1	4	2	1	3.6875	4	1	0	59	3	0.75623	3	3	3	3	1	1	1
1	4	2	1	6	1	1	1	7	7	7	7	7	7	7	7	1.5625	5	4	1	55	5	0.27084	3	1	4	4	1	10	2
2	1	2	1	6	2	7	4	6	7	7	7	7	6	6	6	2.3125	7	3	1	55	4	0.23783	2	2	3	3	1	3	3
4	5	4	5	4	4	3	4	4	4	4	4	4	3	4	3	4.1875	6	2	0	20	4	-0.51105	3	3	2	3	3	8	9
2	7	7	7	6	1	2	5	2	2	7	7	2	1	1	7	4.5	7	3	1	49	4	-1.36017	2	1	1	1	2	10	9
4	3	5	6	4	4	4	4	5	4	5	4	4	4	4	4	4	9	3	1	48	5	-0.7331	2	2	3	1	2	10	6
1	1	1	1	1	1	1	1	4	1	4	2	3	3	3	3	3.0625	6	2	0	35	3	-0.23214	3	2	2	3	2	6	6
5	5	6	3	6	6	3	5	3	3	3	2	2	3	2	3	5.125	6	2	0	32	5	-0.12184	2	2	2	2	1	1	6
1	3	3	4	6	6	3	4	5	6	5	4	5	5	4	5	3.4375	6	4	0	34	3	0.54669	4	4	3	3	2	6	3
5	5	7	2	4	3	2	4	7	7	7	6	4	1	2	5	3.5625	4	2	1	54	7	0.42345	2	3	4	3	2	4	1
2	1	3	5	1	1	1	1	7	6	4	2	6	7	2	3	2.625	6	3	1	23	4	0.33688	2	2	3	3	1	3	1
1	1	4	4	4	4	4	1	1	4	4	4	4	4	4	1	3.8125	7	3	1	43	3	0.08014	3	3	3	3	2	6	6
2	1	5	2	2	3	1	3	7	7	7	7	7	7	5	3	2.0625	9	2	0	34	5	0.80963	4	4	4	4	2	6	4
4	5	3	3	3	4	4	3	5	3	4	2	3	3	5	4	4	8	3	1	27	5	-0.24115	3	3	3	2	3	6	6
1	2	6	2	3	1	2	4	7	7	7	5	7	4	5	7	2.25	6	2	0	47	5	-0.19143	3	2	3	3	3	6	5
1	1	3	3	7	2	1	3	6	6	7	6	6	6	4	7	2.3125	6	1	1	60	5	0.71889	4	3	4	3	2	3	3
7	7	7	7	7	4	4	4	1	1	4	1	4	1	1	4	5.875	6	4	1	31	5	0.32207	2	3	4	3	2	6	1
4	1	7	2	7	1	1	1	7	7	7	7	7	7	5	7	2.125	6	3	1	57	3	0.42613	3	3	4	2	3	1	1
4	2	2	2	4	1	1	2	7	7	6	7	7	7	7	7	1.6875	7	3	0	28	5	1.22046	4	4	3	4	1	1	1
1	1	7	1	1	1	1	1	1	1	7	4	1	1	1	6	3.5	7	4	0	24	4	-0.19162	3	3	3	2	3	6	5
1	1	4	2	2	1	1	1	7	7	7	5	2	5	1	7	2.25	9	2	1	49	5	-1.56734	1	1	2	1	4	10	6
7	7	1	7	1	1	4	4	7	7	7	7	7	7	1	7	2.875	6	4	0	32	5	0.21195	4	4	1	4	2	6	6
3	2	3	3	4	4	4	4	5	4	5	4	4	4	4	5	3.5	6	3	0	35	5	0.17919	3	3	3	3	2	6	4
4	5	4	4	3	4	4	5	4	4	3	3	4	4	4	4	4.1875	7	4	0	31	3	-1.3126	3	1	1	1	3	9	9
1	4	4	7	7	1	1	1	7	7	7	7	7	7	5	3	2.5	6	3	1	25	5	-1.26529	2	1	2	1	3	6	11
1	1	1	1	1	1	1	1	7	7	7	7	7	7	6	7	1.0625	6	1	0	28	3	1.03974	3	4	4	4	2	1	1
2	3	3	4	3	3	2	3	5	5	5	4	5	5	4	5	3.0625	5	2	1	37	5	0.42682	3	3	3	4	2	4	4
1	1	2	1	7	3	1	1	7	7	7	7	7	3	4	6	2.0625	6	3	1	29	5	-0.34552	2	1	4	3	3	8	3
2	1	2	3	5	4	2	6	7	6	6	6	7	6	6	6	2.4375	8	1	0	36	5	-0.23001	3	3	2	2	2	4	8
4	3	3	2	6	5	4	4	5	5	6	6	5	5	4	5	3.375	9	2	0	26	3	0.28056	3	3	3	3	2	4	4
1	1	2	2	5	3	3	4	7	7	7	6	6	7	7	6	2	6	1	1	20	1	0.04382	2	3	2	3	2	2	4
1	1	4	1	4	1	1	1	4	4	7	7	7	7	7	7	1.75	6	3	0	27	3	-1.86566	1	1	2	1	4	11	11
4	4	5	3	3	3	3	3	6	6	7	6	6	7	6	7	2.5625	8	2	0	41	5	0.24867	3	3	4	2	2	6	3
4	5	4	6	7	1	1	4	4	3	5	5	4	5	5	5	3.75	4	4	1	25	5	-1.71389	2	2	1	1	4	11	11
1	2	5	4	5	2	1	1	6	6	7	6	6	5	5	5	2.4375	5	2	1	61	7	-0.01543	3	3	3	2	2	5	6
5	5	7	4	6	4	5	4	5	5	4	4	3	3	2	3	4.6875	6	3	0	46	3	0.75623	3	3	3	3	1	1	1
1	3	6	2	5	6	4	3	6	6	7	4	6	6	4	5	3.125	6	3	0	31	5	-0.82554	2	2	2	2	3	7	7
2	2	3	1	7	2	2	1	7	6	7	6	6	7	6	6	2.0625	6	2	0	40	5	0.33009	3	3	3	3	2	4	3
2	2	4	4	1	2	2	4	6	6	7	6	7	6	4	7	2.25	7	2	0	45	5	0.25767	3	2	3	3	1	6	3
2	1	4	2	6	5	2	4	3	4	4	4	4	4	4	5	3.625	7	2	0	53	3	0.98905	3	4	4	4	2	2	1
2	5	3	5	2	3	1	7	5	5	6	6	6	6	4	5	3.0625	3	3	1	27	5	0.224	3	4	3	4	4	3	5
4	6	5	6	7	4	4	5	7	7	7	6	6	7	5	6	3.375	3	3	1	34	5	-0.22885	3	3	2	2	2	3	9
1	1	5	2	7	2	4	2	7	7	6	7	7	7	6	7	2.125	6	3	0	39	5	-0.21219	3	2	3	2	2	6	6
1	2	2	3	4	2	4	3	4	3	5	6	6	7	4	6	2.75	5	2	1	34	2	1.04347	4	4	4	2	1	2	1
4	6	5	6	5	3	3	4	3	3	5	5	5	5	5	4	4.0625	4	3	1	49	3	0.00416	3	3	3	3	3	6	4
1	1	1	2	5	1	5	3	7	7	7	7	7	7	4	4	2.0625	6	1	0	27	3	0.26826	3	3	4	3	3	7	1
3	4	5	4	4	3	3	4	5	4	2	3	5	6	3	4	3.875	8	2	0	21	4	0.22988	3	3	3	3	2	5	4
2	2	4	2	6	2	3	4	6	6	7	6	7	6	5	6	2.5	6	2	0	61	5	0.06483	3	3	2	3	2	4	5
4	4	4	5	4	4	5	4	4	4	4	6	5	4	4	4	3.9375	6	3	0	47	3	0.08014	3	3	3	3	2	6	6
4	1	6	1	4	1	5	1	7	7	7	4	7	7	7	7	2.125	6	1	0	30	3	1.0365	4	4	4	4	1	4	5
1	1	1	1	7	1	1	1	7	7	7	7	7	7	1	7	1.75	6	2	0	20	4	0.03496	4	4	2	3	2	5	11
3	3	2	5	6	2	2	2	7	7	7	6	7	7	7	7	2.125	6	3	1	43	3	0.11697	2	2	3	2	2	1	1
2	1	6	1	7	1	1	1	7	7	7	7	7	7	7	7	1.75	6	1	0	47	3	1.11143	4	4	4	4	2	2	2
3	2	4	5	6	3	2	2	6	7	7	6	7	6	4	7	2.5625	9	2	0	22	5	-0.16321	3	3	2	4	3	5	8
4	5	4	5	3	3	5	5	4	3	6	6	5	5	4	5	3.75	7	3	1	41	5	-2.03187	1	1	1	1	4	11	11
2	2	3	1	5	2	1	1	7	7	7	6	7	7	6	7	1.6875	7	2	0	61	2	0.22639	3	3	3	4	2	6	6
1	1	1	1	1	1	1	1	7	5	7	7	6	3	5	7	1.5625	6	3	0	28	5	-0.40833	3	2	2	3	3	7	5
5	2	6	5	6	4	2	3	7	7	6	4	4	3	2	2	3.875	6	3	0	55	3	0.58508	4	4	4	4	3	6	5
5	2	4	2	3	4	4	4	7	7	7	7	7	7	3	3	2.75	6	2	1	37	4	-0.23214	3	2	2	3	2	6	6
7	1	1	7	1	1	1	7	1	7	1	1	1	1	7	1	4.375	10	2	0	55	5	-0.41384	2	1	3	4	3	7	5
4	2	4	3	6	3	3	2	5	5	5	5	5	4	2	5	3.4375	6	3	1	34	7	0.38078	3	3	3	3	2	3	3
2	2	4	1	2	5	2	2	2	4	1	4	2	4	4	1	3.875	9	2	0	35	3	0.62242	3	4	3	4	2	4	3
1	1	4	2	2	1	1	2	2	1	7	3	2	1	1	1	3.75	6	1	0	53	3	-0.53384	2	2	3	1	2	9	3
2	1	3	1	1	1	1	1	5	5	5	6	6	6	3	5	2.125	5	2	0	57	3	-0.45456	3	3	2	2	3	4	9
3	1	3	1	4	4	2	4	3	3	5	5	4	4	2	7	3.3125	6	1	0	47	3	0.28423	3	2	3	3	2	3	2
1	6	5	6	6	2	5	2	6	6	5	5	5	5	1	6	3.625	8	3	1	27	5	-0.48735	4	1	2	4	3	10	7
4	5	5	4	3	5	1	4	7	5	7	4	5	6	1	4	3.5	9	2	0	29	7	-0.21408	3	4	2	3	3	6	8
1	3	7	7	4	6	3	1	3	3	2	3	2	6	2	2	4.5625	1	3	1	23	5	-0.20845	2	3	2	3	2	6	5
3	1	5	6	5	2	1	6	7	3	6	3	3	5	5	7	3.375	6	3	0	34	3	-1.0223	2	1	2	2	3	8	7
1	1	4	6	7	1	1	1	7	7	7	7	7	7	7	7	1.875	6	1	1	52	3	0.34772	3	3	4	2	2	6	1
1	1	1	1	1	1	1	1	4	4	4	4	4	3	3	5	2.5625	5	3	0	37	5	-0.34038	2	2	3	3	2	9	5
1	6	1	5	7	2	7	2	7	6	7	6	4	5	2	7	3.1875	6	3	0	60	3	-0.27542	2	2	4	3	4	8	1
6	1	2	6	2	6	2	3	7	7	7	5	6	7	7	2	2.75	3	2	1	37	3	0.23985	3	3	2	4	1	2	10
6	2	6	5	7	6	6	5	6	6	6	6	4	5	2	6	4.125	3	3	1	29	3	0.08246	3	3	3	3	2	4	8
4	2	7	7	2	1	3	1	2	1	7	3	4	5	1	5	3.9375	6	4	1	41	3	-0.41536	1	1	3	4	2	11	1
4	1	7	4	1	4	1	6	5	5	7	4	5	6	5	7	3	6	2	0	47	3	0.00115	3	3	1	3	2	1	6
4	2	3	5	4	6	6	2	6	6	6	6	6	6	6	6	3	9	2	1	63	3	-0.10059	2	3	4	3	3	6	6
1	3	1	3	7	4	3	3	6	6	7	4	5	4	4	5	3	9	4	1	42	7	-0.48645	3	3	3	1	3	6	8
4	1	4	4	7	1	4	1	7	7	7	7	7	7	7	7	2.125	3	3	1	43	5	-0.50244	2	1	3	1	3	4	1
5	4	5	5	2	3	2	2	3	4	5	4	3	2	3	3	4.0625	7	3	0	34	3	-0.85377	2	1	3	2	3	6	9
4	3	4	4	4	4	4	4	7	7	7	7	7	7	6	7	2.5	6	3	0	51	3	0.37497	3	3	3	4	2	6	3
1	1	4	1	1	3	1	7	7	7	7	7	7	5	4	7	2	6	1	0	26	3	1.38667	4	4	4	4	1	1	1
4	3	4	4	4	3	3	4	4	4	4	4	4	4	4	4	3.8125	6	2	0	43	3	0.08014	3	3	3	3	2	6	6
5	1	1	1	5	1	1	1	7	7	7	6	7	7	7	7	1.5625	6	2	0	30	5	-0.41567	3	4	2	3	3	9	9
3	1	4	5	2	6	1	2	2	4	7	7	7	5	4	2	3.125	4	4	1	50	3	-1.02916	1	1	3	2	3	9	6
1	1	1	1	4	1	4	1	4	4	7	7	7	4	4	7	2.125	5	2	0	50	3	0.89367	3	3	4	4	2	1	1
4	1	7	7	7	1	1	1	4	4	4	7	7	1	1	7	3.625	1	1	0	43	5	0.98698	4	4	4	3	1	6	1
1	1	7	1	1	1	1	1	7	7	7	7	7	7	1	7	1.75	11	3	1	49	2	1.2406	4	3	4	4	1	1	1
1	3	4	1	3	3	4	4	7	7	7	7	7	7	5	7	2.0625	6	2	1	44	5	0.49833	4	4	3	3	2	5	5
3	2	3	2	4	3	2	2	5	5	5	5	5	5	5	5	2.8125	6	2	0	43	7	-0.25246	2	2	4	3	3	11	1
3	3	3	3	3	3	3	3	3	3	3	3	3	3	3	3	4	6	3	0	34	3	0.82106	3	3	4	3	1	3	1
2	1	4	6	4	2	6	5	3	3	7	5	5	6	3	4	3.625	5	2	1	35	3	-0.08607	3	3	2	3	2	6	6
1	2	7	3	7	3	3	1	2	2	3	3	2	1	1	5	4.5	10	2	0	29	3	-0.71829	2	1	2	1	1	7	6
1	1	3	2	2	2	2	2	4	5	5	4	4	5	5	5	2.625	6	2	1	56	3	0.22621	3	4	3	3	2	6	6
1	1	2	2	2	1	1	1	7	7	7	5	7	1	3	7	1.9375	7	2	1	59	5	-1.08958	2	1	1	2	1	11	9
1	1	1	1	6	1	1	1	5	3	6	4	4	5	3	5	2.625	6	2	0	25	4	-0.94792	1	2	2	2	3	7	6
5	2	3	6	4	2	3	3	6	6	7	5	5	6	5	5	2.9375	7	2	0	43	5	-0.01543	3	3	3	2	2	5	6
1	1	1	1	3	1	1	1	7	7	7	7	7	4	1	7	1.6875	6	4	1	50	7	-1.01454	1	1	2	1	2	6	6
3	3	3	2	5	5	2	3	5	6	5	5	5	3	5	4	3.25	9	3	1	38	5	-0.51039	3	2	3	2	4	4	7
4	4	2	4	6	1	1	2	6	7	7	5	7	6	7	7	2.25	7	3	0	21	3	-0.75617	3	2	2	3	3	8	11
4	4	4	2	2	4	4	4	4	4	4	4	4	4	4	4	3.75	6	1	1	50	5	0.43495	3	3	3	2	2	1	1
2	1	2	1	4	2	1	1	2	2	7	7	2	1	2	7	3	4	4	1	58	5	-0.18183	3	4	2	2	2	3	11
7	7	7	7	7	7	1	7	1	1	4	1	1	1	1	1	6.4375	4	3	1	39	3	-1.01795	3	2	1	1	3	9	6
2	1	3	4	4	2	4	2	5	4	6	3	5	5	3	6	3.0625	5	2	1	33	7	0.86399	4	3	4	4	2	4	2
1	1	4	1	7	1	1	1	7	7	7	4	7	4	4	7	2.125	6	1	0	48	4	-0.13854	3	2	3	2	1	8	6
3	4	4	4	5	4	5	4	3	3	4	5	4	4	4	5	4.0625	7	3	0	37	5	-0.97296	2	2	2	1	3	8	6
2	5	3	3	5	5	2	5	1	6	5	4	4	4	5	5	3.75	3	3	1	30	3	-0.1007	3	3	3	3	3	11	1
1	1	4	1	7	1	1	4	7	7	6	6	7	5	7	7	2	8	2	1	41	3	-0.8327	2	3	2	3	3	9	11
6	2	2	5	7	3	7	7	3	2	7	6	4	2	1	7	4.4375	3	1	1	24	5	-1.41111	1	1	1	2	3	9	7
5	4	5	6	3	5	5	5	2	2	3	4	3	2	2	4	5	5	3	1	27	3	-0.36566	2	2	3	3	3	8	3
5	1	3	1	7	6	4	3	6	6	7	7	7	7	7	5	2.625	4	1	0	29	3	1.24041	4	4	4	3	1	1	1
1	1	4	3	3	3	5	2	5	5	6	2	5	3	1	5	3.375	9	2	0	36	3	0.38959	3	3	2	3	1	3	3
1	2	7	7	1	5	2	2	2	2	5	5	5	2	2	5	3.9375	9	2	0	28	3	0.58139	3	2	3	4	2	1	1
4	4	3	4	3	4	4	4	4	4	4	3	4	4	3	4	4	6	1	1	42	5	-1.15778	1	1	1	1	1	9	6
1	1	6	1	4	2	1	1	7	7	7	5	7	3	4	7	2.125	6	1	0	30	1	0.41811	2	3	2	3	1	1	1
2	4	3	4	2	4	2	2	3	2	3	3	3	2	3	5	3.9375	6	2	0	45	3	0.41035	3	3	2	4	2	3	2
1	1	6	1	7	1	5	6	7	7	7	6	6	4	7	7	2.5625	1	2	0	34	2	0.54669	4	4	3	3	2	6	3
1	4	4	4	7	2	4	4	4	4	4	4	4	4	4	4	3.875	11	4	1	47	3	-2.03187	1	1	1	1	4	11	11
4	1	6	6	2	4	1	1	1	1	4	2	3	5	2	4	4.1875	6	1	1	40	5	-0.15887	3	4	2	2	1	6	11
1	1	4	1	2	2	1	1	4	5	6	4	5	5	4	6	2.375	6	1	0	27	3	1.28762	4	4	4	4	1	1	3
1	5	4	5	6	2	2	5	6	6	6	6	6	6	6	6	2.875	6	2	1	57	5	-0.06299	3	3	2	3	3	6	2
1	1	1	1	7	1	1	1	7	4	7	7	7	7	7	7	1.5625	2	1	0	22	5	1.38667	4	4	4	4	1	1	1
2	4	2	2	6	3	3	4	1	1	3	2	2	3	2	6	4.375	9	3	1	51	5	-0.66379	2	1	3	3	3	11	3
4	3	5	4	5	4	4	4	6	5	5	5	6	5	4	5	3.5	6	3	0	38	5	-0.5096	2	2	3	2	3	6	5
4	3	5	1	2	4	2	4	5	4	7	4	7	2	2	4	3.375	6	3	0	20	6	0.40037	3	3	3	4	3	4	1
5	3	1	5	1	3	1	1	7	7	7	7	7	3	2	3	2.5625	6	3	1	30	5	-0.56634	3	1	1	1	1	9	1
2	2	2	2	4	3	2	4	7	7	7	7	7	7	6	6	1.9375	9	2	0	22	4	0.08014	3	3	3	3	2	6	6
3	2	4	3	6	3	3	3	6	5	5	6	6	6	6	6	2.8125	4	2	1	48	5	0.33376	3	2	3	3	2	3	1
2	2	5	5	2	5	5	2	4	4	5	5	5	3	3	4	3.6875	3	2	0	32	5	0.13431	3	3	3	2	2	4	4
1	2	4	5	2	6	1	2	6	6	6	6	6	5	2	4	2.875	5	3	1	22	4	-0.66166	2	2	3	2	3	9	5
1	2	4	2	1	1	1	1	4	3	5	6	5	3	4	6	2.5625	5	2	1	58	3	-0.47977	3	2	2	2	2	8	6
2	2	4	3	6	2	3	2	6	7	6	5	7	6	4	7	2.5	7	2	1	28	5	0.01298	3	3	2	4	2	4	9
1	1	5	1	3	3	5	7	7	7	7	7	7	2	5	7	2.5625	7	3	0	53	3	0.16075	3	3	3	1	1	6	2
3	2	4	2	7	3	3	3	7	7	7	7	7	7	7	7	2.1875	6	3	0	37	3	0.99591	4	4	3	4	2	1	2
3	2	2	3	3	2	4	2	6	6	6	6	6	6	6	6	2.3125	8	3	1	57	4	-0.60981	2	2	3	2	3	7	6
4	5	5	4	4	4	5	2	3	3	6	4	4	4	2	4	4.1875	8	4	1	42	5	-1.47409	1	1	2	3	4	11	9
1	2	2	2	5	4	2	5	5	5	5	5	6	6	6	7	2.625	6	2	0	44	3	-0.60981	2	2	3	2	3	7	6
3	3	5	4	3	3	2	2	5	5	5	5	5	4	4	5	3.1875	6	1	1	40	5	0.42914	3	3	3	3	2	4	1
4	5	5	6	5	3	4	4	6	6	6	5	5	5	3	4	3.75	8	2	0	21	4	-0.16774	2	3	3	3	3	6	4
4	3	3	3	4	3	4	3	4	3	3	4	3	4	3	4	3.9375	11	4	1	41	5	-0.51424	2	2	3	2	3	10	1
2	1	1	1	6	1	2	1	6	6	6	5	4	5	3	5	2.4375	7	3	0	49	3	0.03293	3	3	3	2	2	6	4
4	4	5	5	3	3	3	2	3	3	4	4	4	3	2	3	4.1875	7	3	1	28	5	-0.28932	3	2	3	2	3	7	3
3	2	4	4	3	2	2	3	5	5	5	5	5	4	2	5	3.1875	8	2	0	41	5	1.02468	4	4	3	3	1	1	2
2	2	5	3	6	6	1	2	6	6	7	6	7	5	4	6	2.75	6	2	1	41	5	0.00416	3	3	3	3	3	6	4
5	2	2	2	6	2	6	5	6	7	6	6	5	4	5	6	3.0625	2	2	1	46	5	0.55464	3	3	3	3	1	4	2
4	4	7	4	4	4	4	3	4	4	7	7	4	4	7	7	3.375	6	3	1	53	5	1.38667	4	4	4	4	1	1	1
3	1	3	2	4	3	1	2	5	5	6	6	6	6	4	5	2.5	6	2	1	43	3	0.54699	3	3	4	3	2	3	3
4	4	4	4	4	4	3	2	4	4	6	6	4	4	4	6	3.4375	6	3	1	47	3	-0.85725	2	1	3	2	3	9	6
2	4	6	6	4	2	3	3	6	6	6	6	6	6	4	6	3	6	2	0	59	5	-1.22922	2	1	3	1	4	10	6
2	2	2	2	4	2	2	2	6	6	6	6	6	6	5	6	2.1875	7	3	1	57	4	-0.26288	3	2	3	2	2	7	6
1	3	1	3	3	2	1	1	3	2	3	3	3	4	1	5	3.4375	5	2	0	31	3	0.68841	3	4	4	4	2	5	4
1	1	4	2	6	4	2	6	7	5	4	6	5	7	7	7	2.625	1	3	0	41	3	-0.54479	2	1	4	2	3	11	1
5	3	6	5	6	2	4	3	5	3	5	5	5	5	5	4	3.8125	6	3	0	27	5	-0.41084	3	3	2	3	3	7	8
1	3	5	5	2	4	2	6	3	3	2	3	3	4	3	3	4.25	8	3	0	25	3	-0.10022	3	3	1	4	2	1	11
2	2	3	3	2	3	2	1	2	3	2	2	3	2	2	2	4	4	1	1	30	5	1.11143	4	4	4	4	2	2	2
2	2	2	2	2	2	2	2	6	6	6	6	6	6	5	6	2.0625	7	3	1	58	4	-0.3841	2	2	3	2	2	6	6
6	2	1	2	6	1	1	2	4	4	4	4	7	7	4	7	2.75	6	3	1	48	5	0.32813	4	3	3	3	3	3	4
1	7	7	7	7	1	7	7	7	1	1	1	1	1	1	1	5.875	1	4	1	31	5	-1.35889	2	1	1	1	4	6	6
2	2	2	2	7	4	6	4	7	7	7	7	7	7	5	3	2.6875	7	2	1	38	5	0.91468	4	3	4	4	2	3	2
1	1	4	3	7	4	7	4	7	4	7	5	6	7	3	5	3.1875	6	3	0	36	3	0.64023	3	3	4	4	2	6	1
6	2	5	5	4	4	3	2	5	1	5	4	3	3	1	2	4.4375	8	3	1	46	5	-1.12619	2	2	2	2	3	10	10
1	1	1	1	4	1	1	1	7	7	7	7	7	7	7	7	1.1875	6	3	0	38	3	1.38667	4	4	4	4	1	1	1
4	3	5	5	6	4	3	4	5	3	2	6	4	3	2	4	4.3125	8	3	1	43	3	-0.5154	2	2	3	3	3	9	5
1	1	2	1	4	2	1	2	7	7	7	7	7	7	7	7	1.375	10	2	0	25	3	0.18035	3	3	3	3	2	5	5
5	4	4	3	7	5	4	2	7	5	5	6	7	6	7	5	3.125	5	3	1	20	4	0.23306	4	4	2	3	2	5	7
1	1	2	2	6	2	2	2	7	7	7	7	7	7	6	7	1.6875	7	2	1	25	5	0.46104	3	3	2	4	2	2	2
3	2	4	3	7	4	2	4	7	5	7	5	5	6	7	6	2.8125	11	2	0	41	3	0.0898	3	1	3	3	2	2	4
5	4	3	3	5	5	5	3	1	1	6	5	4	1	5	7	4.1875	6	3	1	52	5	-0.97761	2	2	2	2	3	10	7
3	5	4	4	4	3	4	4	4	4	5	4	4	4	4	4	3.875	6	3	0	29	7	0.18151	3	3	3	3	2	4	6
4	4	4	5	5	4	4	3	4	4	4	4	4	4	4	4	4.0625	3	1	1	35	5	1.12141	4	4	3	4	1	1	3
3	4	3	4	5	2	4	3	4	4	3	3	5	3	4	3	3.9375	5	2	0	23	3	-0.13077	3	2	2	3	2	4	6
5	5	4	4	4	4	5	5	5	5	4	4	3	3	3	3	4.375	3	2	1	39	5	0.84501	4	4	3	4	2	3	3
5	1	7	2	6	4	5	4	6	4	6	5	4	5	3	4	3.8125	8	3	0	42	3	0.35353	3	3	4	1	2	3	1
5	5	4	4	5	4	4	3	2	2	1	4	5	5	4	7	4.25	5	2	0	55	5	0.44561	3	3	4	3	2	5	3
6	5	6	3	6	7	6	6	7	6	6	6	6	6	5	3	4	6	3	0	41	3	0.27371	2	3	4	3	2	5	3
2	3	3	5	4	3	3	3	5	3	5	5	4	5	5	4	3.375	9	2	0	23	5	-0.01525	3	2	3	3	2	5	6
3	1	4	3	3	2	2	2	6	5	5	3	4	4	2	4	3.1875	6	2	0	38	5	-0.45786	3	2	2	3	3	7	6
3	3	2	3	3	4	3	4	3	3	3	3	4	3	3	4	3.9375	6	2	0	30	5	0.38078	3	3	3	3	2	3	3
3	4	3	2	4	3	4	4	4	4	3	3	4	3	4	3	3.9375	6	2	0	26	5	-0.14093	3	3	3	2	3	5	5
3	2	7	4	7	4	6	4	5	6	5	7	4	4	3	7	3.75	5	3	1	48	3	-0.34271	3	4	3	1	3	8	6
1	2	1	2	2	1	1	1	6	6	7	7	3	4	3	6	2.0625	8	3	1	48	5	-0.60981	2	2	3	2	3	7	6
2	4	3	7	1	1	1	4	7	7	7	7	7	7	4	7	2.125	4	3	0	30	5	-0.09257	3	3	3	3	3	4	8
2	1	3	1	6	2	1	4	6	5	6	5	6	5	7	6	2.375	6	2	0	44	2	-0.23117	3	3	2	2	2	5	7
3	7	6	7	5	4	5	4	6	4	5	5	4	4	6	3	4.25	4	3	0	34	5	0.39395	3	2	4	4	2	7	2
1	1	1	1	7	1	1	1	7	4	7	7	7	7	7	7	1.5625	1	1	0	38	3	-0.06593	3	2	3	3	2	6	6
2	5	6	3	7	4	5	4	5	5	6	4	3	2	2	6	4.1875	4	3	1	46	3	-0.48547	2	2	3	1	2	10	1
3	3	4	3	3	5	4	5	6	6	6	5	7	5	6	5	3	5	3	1	27	3	0.18035	3	3	3	3	2	5	5
4	4	4	1	5	1	1	4	7	7	7	7	7	7	5	7	2.125	8	2	1	44	3	0.51411	4	4	2	2	1	1	6
7	7	7	5	4	6	5	6	5	6	7	7	7	7	7	7	3.625	3	3	1	23	4	0.09702	2	2	2	3	2	1	1
1	1	3	5	2	3	1	1	7	7	7	7	7	7	7	7	1.5625	6	2	0	19	3	0.14312	3	3	2	3	1	2	9
1	1	3	1	3	2	2	3	6	6	6	7	6	6	4	7	2	8	2	1	58	5	0.44561	3	3	4	3	2	5	3
1	1	6	2	4	2	2	2	7	7	7	7	6	7	5	7	1.9375	6	1	0	46	3	0.44445	3	3	4	3	2	6	2
4	2	3	1	6	2	4	3	7	6	6	6	7	6	6	6	2.4375	6	2	1	42	5	0.01309	2	3	3	2	2	3	4
4	5	4	5	5	4	3	4	4	4	5	5	5	5	4	5	3.8125	6	3	0	30	5	-0.23465	3	3	2	3	2	6	9
1	2	4	1	2	4	1	1	3	3	7	7	7	3	4	5	2.5625	5	1	0	34	3	0.23452	3	3	3	2	2	3	3
1	1	4	1	4	3	2	2	7	7	7	5	6	6	4	5	2.1875	6	3	0	45	3	-1.40229	1	1	3	1	4	11	5
1	1	4	2	6	4	6	5	3	6	5	6	6	4	4	6	3.3125	8	1	1	31	5	0.63606	3	3	2	4	1	2	2
2	5	5	5	5	2	4	5	5	5	5	2	6	3	3	5	3.9375	8	3	0	27	5	1.21165	4	4	4	4	2	1	1
4	2	3	3	4	2	4	3	3	3	4	4	4	3	3	4	3.8125	8	2	0	45	3	-0.70316	3	2	2	2	3	7	8
4	3	3	3	3	5	3	4	4	4	4	4	4	4	4	3	3.8125	6	3	1	33	5	-0.01176	3	2	3	2	2	4	4
4	4	5	5	4	5	5	5	4	4	5	5	5	4	4	5	4.0625	7	3	0	30	5	0.07897	3	3	3	3	2	7	5
4	1	7	1	7	2	2	2	3	3	7	6	6	7	1	7	3.125	6	3	1	24	3	-0.54791	3	1	4	2	4	11	1
1	1	5	2	6	5	4	4	7	7	6	7	7	7	7	7	2.3125	6	1	0	33	5	1.0687	3	3	4	4	1	1	1
1	2	4	3	5	2	1	4	7	7	7	5	6	6	4	6	2.375	7	4	0	46	3	-1.61686	1	1	2	1	4	10	7
3	5	5	5	6	3	5	5	3	3	3	3	3	3	3	3	4.8125	4	3	0	39	3	0.47873	4	4	3	1	1	6	2
1	1	1	1	4	1	1	1	7	5	7	4	4	4	4	6	2.125	6	1	0	35	5	-0.2611	3	3	2	3	3	6	6
4	4	6	4	4	5	5	3	5	2	4	4	5	5	4	7	3.9375	4	2	0	25	5	0.00703	3	2	4	1	2	5	3
6	1	1	7	2	6	1	4	6	4	7	6	7	6	2	2	3.25	9	1	0	29	5	0.06018	3	3	2	4	2	6	6
7	7	6	6	7	7	7	7	2	3	6	5	4	2	2	3	5.6875	8	4	1	31	5	-1.49448	2	1	2	1	4	10	8
4	5	5	5	4	2	1	4	6	6	7	4	3	6	4	6	3.25	5	3	1	30	3	0.22988	3	3	3	3	2	5	4
3	2	4	4	4	4	4	3	5	5	5	5	5	5	5	6	3.1875	6	2	0	49	3	0.01414	3	3	2	3	2	5	5
7	7	7	7	1	7	1	7	1	1	1	1	1	1	1	1	6.25	6	3	1	35	7	-1.06864	3	2	1	2	3	8	11
1	2	5	3	7	3	4	5	7	7	7	7	7	6	5	2	2.875	10	1	0	20	3	0.35226	4	3	3	3	2	5	5
5	2	4	2	4	2	4	4	7	7	7	7	7	4	7	7	2.375	6	3	0	32	3	-0.06612	3	3	3	2	2	6	6
2	2	6	4	7	5	3	4	6	4	7	6	5	4	4	4	3.5625	4	1	1	31	5	0.44666	4	3	3	4	2	7	4
3	2	4	1	2	2	3	4	4	3	4	6	4	2	4	4	3.375	6	2	0	28	3	1.38667	4	4	4	4	1	1	1
4	1	7	7	7	5	7	6	7	7	4	5	4	3	4	4	4.375	8	2	0	33	4	-0.58079	1	3	2	3	2	8	7
1	1	4	4	6	4	1	1	5	3	7	5	4	5	2	7	3	2	1	0	46	5	1.01318	3	4	4	4	1	4	2
1	7	7	7	7	5	7	5	2	2	3	2	2	1	1	1	6	9	3	1	29	3	-1.59158	1	1	2	1	3	11	9
1	3	4	3	3	3	4	1	7	7	7	5	5	4	7	7	2.3125	6	3	1	25	3	-1.85996	2	1	1	1	4	11	11
4	1	3	2	2	2	2	2	2	2	2	2	5	5	5	7	3.25	6	1	0	24	3	-1.14236	1	1	2	2	3	6	8
3	2	5	5	3	2	2	3	6	7	7	6	6	6	3	7	2.5625	8	1	1	61	7	-0.27953	3	3	2	2	2	4	9
2	1	1	1	1	3	5	5	5	3	1	1	1	1	1	7	3.9375	8	3	1	41	3	-0.5154	2	2	3	3	3	9	5
3	1	1	4	3	5	4	4	1	1	4	1	1	1	3	1	4.75	6	2	0	35	3	0.08014	3	3	3	3	2	6	6
1	1	2	1	6	2	1	1	6	6	7	7	6	7	6	6	1.75	3	1	1	51	3	0.92244	3	3	4	3	1	1	1
1	4	5	2	3	3	3	4	4	3	3	4	3	1	1	2	4.25	1	3	1	28	5	0.6128	4	4	4	4	4	2	5
4	2	5	4	6	4	5	4	4	5	6	6	6	3	5	6	3.5625	4	2	0	50	3	-1.3519	2	2	2	2	4	11	10
7	3	4	2	3	7	7	5	3	4	4	3	3	3	5	4	4.5625	8	2	0	48	3	-0.33573	2	2	3	2	2	7	4
1	1	7	1	7	1	1	4	7	7	7	7	7	7	4	7	2.125	6	2	0	42	3	1.38667	4	4	4	4	1	1	1
1	1	5	7	7	5	4	4	7	7	4	6	6	6	5	7	3.125	5	2	1	35	3	-0.13915	4	1	3	3	2	6	8
1	1	1	1	3	1	1	2	7	7	7	7	7	7	3	7	1.4375	6	2	0	20	4	0.33376	3	2	3	3	2	3	1
1	1	3	2	2	4	2	2	5	5	5	7	7	6	6	7	2.0625	9	1	0	36	3	0.13993	2	2	3	2	1	4	1
2	4	4	6	6	4	1	4	7	6	7	7	6	6	5	7	2.75	10	1	1	39	3	0.266	4	4	4	1	2	11	1
3	4	5	5	4	3	2	3	4	4	6	4	4	3	3	4	3.8125	8	3	1	49	3	-0.61097	2	2	3	2	3	8	5
3	1	6	4	7	3	4	3	7	6	4	7	6	5	4	6	3.125	4	3	1	31	5	0.94638	4	4	3	4	2	1	3
3	2	3	2	4	2	3	2	4	2	4	2	3	3	2	5	3.75	6	2	0	39	5	-0.09238	3	2	3	3	3	6	3
1	1	1	1	1	1	6	1	7	7	7	7	7	7	5	7	1.4375	5	1	0	33	5	1.38667	4	4	4	4	1	1	1
2	1	1	1	2	3	1	3	6	6	7	6	7	5	6	7	1.75	6	3	0	26	2	-0.21476	2	2	3	3	3	6	2
4	1	5	4	4	5	4	4	3	4	1	3	1	2	5	2	4.625	3	2	0	23	5	0.38078	3	3	3	3	2	3	3
4	6	6	6	6	6	6	6	6	6	6	6	6	6	6	2	4.125	2	3	1	27	3	0.75623	3	3	3	3	1	1	1
4	2	4	2	3	2	1	2	3	6	7	6	6	5	3	7	2.5625	6	3	1	43	5	-0.40424	2	3	2	2	2	6	6
4	3	4	3	3	5	4	4	4	4	3	5	4	4	3	5	3.875	7	2	1	34	5	-0.60614	2	1	3	2	3	6	4
7	5	6	6	7	4	1	4	2	2	4	2	6	3	2	6	4.8125	5	2	0	42	4	-1.01527	1	3	1	2	3	5	9
4	2	5	5	7	4	4	4	7	5	7	5	5	2	2	6	3.75	7	3	1	41	3	-0.85744	2	2	3	1	3	9	6
5	5	5	6	6	5	5	5	2	1	2	2	2	1	1	3	5.75	5	3	1	46	5	-0.35478	3	1	3	1	2	5	4
1	1	4	4	4	4	4	4	1	1	1	1	1	1	1	1	5.125	1	2	0	33	3	0.75623	3	3	3	3	1	1	1
6	5	6	5	6	5	5	6	6	6	7	6	7	6	7	5	3.625	10	3	1	24	6	-0.62283	3	1	4	3	3	11	9
1	1	5	4	4	2	2	3	6	6	6	6	7	7	6	6	2.25	3	1	0	29	5	0.26097	4	3	2	4	3	1	7
1	1	7	1	4	4	1	4	7	7	4	7	7	7	4	4	2.5	1	4	1	28	4	1.17094	4	4	3	4	1	1	2
3	1	4	2	5	4	3	4	7	5	7	7	7	6	6	7	2.375	2	2	0	44	5	0.96848	3	3	4	4	1	2	2
3	3	5	1	7	2	2	3	5	4	4	4	7	6	5	6	3.0625	6	2	0	57	3	0.59854	4	4	3	3	2	4	4
1	2	1	1	4	1	1	3	7	7	7	7	7	6	6	7	1.5	6	3	0	42	3	0.39492	3	3	4	3	2	6	3
4	5	5	5	3	4	3	3	3	2	6	5	5	5	2	4	4	6	3	0	50	3	-0.36199	2	1	3	4	3	5	6
