# Supplementary material for: Social dominance orientation as an obstacle to intergroup apology
Source: PLoS One. 2019 Jan 25;14(1):e0211379. doi: 10.1371/journal.pone.0211379 (PMC6347393; doi:10.1371/journal.pone.0211379)
Supplement: S1 Table — (XLSX) [file pone.0211379.s004.xlsx]

## Sheet: Descriptive Stats
S6 Table. Descriptive statistics
	n	mean	sd	median	trimmed	mad	min	max	range	skew	kurtosis	se
Gender	819	0.47	0.5	0	0.46	0	0	1	1	0.12	-1.99	0.02
Age	819	39.58	11.22	39	39.12	11.86	19	72	53	0.34	-0.5	0.39
Education	819	4.09	1.27	4	4.07	1.48	1	7	6	0.06	-0.29	0.04
SDO	819	3.12	0.97	3.12	3.11	1.02	1	6.44	5.44	0.18	-0.19	0.03
Conservatism	819	6.09	1.89	6	6.11	1.48	1	11	10	-0.13	0.78	0.07
Militarism	819	2.26	0.85	2	2.25	1.48	1	4	3	0.05	-0.77	0.03
Apology	819	0	0.74	0.05	0.03	0.7	-2.03	1.39	3.42	-0.39	-0.04	0.03
Colonialism	819	2.81	0.83	3	2.86	0	1	4	3	-0.43	-0.26	0.03
Comfort Women	819	2.62	0.98	3	2.65	1.48	1	4	3	-0.29	-0.91	0.03
Fukushima Daiichi	819	2.86	0.86	3	2.91	1.48	1	4	3	-0.43	-0.42	0.03
Kanto Massacre	819	2.71	0.98	3	2.76	1.48	1	4	3	-0.29	-0.91	0.03
General Resistance	819	2.2	0.82	2	2.18	1.48	1	4	3	0.3	-0.4	0.03
War Resistance	819	5.33	2.82	6	5.23	2.97	1	11	10	0.2	-0.68	0.1
Fukushima Resistance	819	4.47	2.88	4	4.19	2.97	1	11	10	0.54	-0.54	0.1
