# Supplementary material for: Social dominance orientation as an obstacle to intergroup apology
Source: PLoS One. 2019 Jan 25;14(1):e0211379. doi: 10.1371/journal.pone.0211379 (PMC6347393; doi:10.1371/journal.pone.0211379)
Supplement: S2 Table — (XLSX) [file pone.0211379.s005.xlsx]

## Sheet: Apology Variables
S1 Table. Correlatons between apology variables
	Colonialism	Comfort Women	Fukushima Daiichi	Kanto Massacre	General Resistance	War Resistance	Fukushima Resistance
Colonialism	1	0.6961	0.3758	0.5566	-0.5082	-0.5913	-0.3511
Comfort Women	0.6961	1	0.3227	0.6022	-0.5084	-0.5781	-0.3056
Fukushima Daiichi	0.3758	0.3227	1	0.3526	-0.2948	-0.3236	-0.6539
Kanto Massacre	0.5566	0.6022	0.3526	1	-0.412	-0.5015	-0.3262
General Resistance	-0.5082	-0.5084	-0.2948	-0.412	1	0.6486	0.4537
War Resistance	-0.5913	-0.5781	-0.3236	-0.5015	0.6486	1	0.4799
Fukushima Resistance	-0.3511	-0.3056	-0.6539	-0.3262	0.4537	0.4799	1
All correlations were significant at the .001-level
	1. Sex (f=0, m=1)		1. Sex (f=0, m=1)	2. Age	3. Education	4. SDO	5. Conservatism	6. Militarism	7. Apology
	2. Age
	3. Education
	4. SDO
	5. Conservatism
	6. Militarism
	7. Apology
