# Supplementary material for: Social dominance orientation as an obstacle to intergroup apology
Source: PLoS One. 2019 Jan 25;14(1):e0211379. doi: 10.1371/journal.pone.0211379 (PMC6347393; doi:10.1371/journal.pone.0211379)
Supplement: S3 Table — (XLSX) [file pone.0211379.s006.xlsx]

## Sheet: SDO and Apology Issues
S2 Table. Correlation matrix
	Gender	Age	Education	SDO	Conservatism	Militarism	Genaral Apology
Colonialism	-0.1007	-0.0914	-0.0522	-0.2941	-0.1343	-0.2986	0.7896
Comfort Women	-0.127	-0.021	-0.1018	-0.2879	-0.2034	-0.3435	0.7768
Fukushima Daiichi	-0.0342	0.1392	-0.0488	-0.2186	-0.1123	-0.2094	0.6433
Kanto Massacre	-0.0867	-0.0939	-0.0669	-0.277	-0.1584	-0.2982	0.7261
General Resistance	0.0315	0.0394	0.0626	0.2635	0.1924	0.3417	-0.7406
War Resistance	0.0739	0.0747	0.0463	0.2789	0.1831	0.3448	-0.7981
Fukushima Resistance	0.0471	-0.0394	0.0842	0.2184	0.1554	0.1928	-0.6912
p-values
	Gender	Age	Education	SDO	Conservatism	Militarism
Colonialism	0.0703	0.142	1	0	0.0025	0
Comfort Women	0.0056	1	0.0673	0	0	0
Fukushima Daiichi	1	0.0015	1	0	0.0256	0
Kanto Massacre	0.1961	0.1215	0.6115	0	0.0001	0
General Resistance	1	1	0.732	0	0	0
War Resistance	0.4219	0.4219	1	0	0	0
Fukushima Resistance	1	1	0.2235	0	0.0002	0
