# Supplementary material for: Social dominance orientation as an obstacle to intergroup apology
Source: PLoS One. 2019 Jan 25;14(1):e0211379. doi: 10.1371/journal.pone.0211379 (PMC6347393; doi:10.1371/journal.pone.0211379)
Supplement: S4 Table — (XLSX) [file pone.0211379.s007.xlsx]

## Sheet: All Variable
S3 Table. Correlation matrix
	Gender	Age	Education	SDO	Conservatism	Militarism	Apology	Colonialism	ComfortWomen	FukushimaDaiichi	KantoMassacre	General Resistance	War Resistance	Fukushima Resistance
Gender	1	0.1883	0.1347	0.1865	-0.021	0.181	-0.097	-0.1007	-0.127	-0.0342	-0.0867	0.0315	0.0739	0.0471
Age	0.1883	1	0.0469	-0.0817	0.017	-0.0578	-0.0275	-0.0914	-0.021	0.1392	-0.0939	0.0394	0.0747	-0.0394
Education	0.1347	0.0469	1	0.0204	-0.0055	0.0339	-0.0896	-0.0522	-0.1018	-0.0488	-0.0669	0.0626	0.0463	0.0842
SDO	0.1865	-0.0817	0.0204	1	0.1096	0.3263	-0.3559	-0.2941	-0.2879	-0.2186	-0.277	0.2635	0.2789	0.2184
Conservatism	-0.021	0.017	-0.0055	0.1096	1	0.1133	-0.2205	-0.1343	-0.2034	-0.1123	-0.1584	0.1924	0.1831	0.1554
Militarism	0.181	-0.0578	0.0339	0.3263	0.1133	1	-0.3928	-0.2986	-0.3435	-0.2094	-0.2982	0.3417	0.3448	0.1928
Apology	-0.097	-0.0275	-0.0896	-0.3559	-0.2205	-0.3928	1	0.7896	0.7768	0.6433	0.7261	-0.7406	-0.7981	-0.6912
Colonialism	-0.1007	-0.0914	-0.0522	-0.2941	-0.1343	-0.2986	0.7896	1	0.6961	0.3758	0.5566	-0.5082	-0.5913	-0.3511
Comfort Women	-0.127	-0.021	-0.1018	-0.2879	-0.2034	-0.3435	0.7768	0.6961	1	0.3227	0.6022	-0.5084	-0.5781	-0.3056
Fukushima Daiichi	-0.0342	0.1392	-0.0488	-0.2186	-0.1123	-0.2094	0.6433	0.3758	0.3227	1	0.3526	-0.2948	-0.3236	-0.6539
Kanto Massacre	-0.0867	-0.0939	-0.0669	-0.277	-0.1584	-0.2982	0.7261	0.5566	0.6022	0.3526	1	-0.412	-0.5015	-0.3262
General Resistance	0.0315	0.0394	0.0626	0.2635	0.1924	0.3417	-0.7406	-0.5082	-0.5084	-0.2948	-0.412	1	0.6486	0.4537
War Resistance	0.0739	0.0747	0.0463	0.2789	0.1831	0.3448	-0.7981	-0.5913	-0.5781	-0.3236	-0.5015	0.6486	1	0.4799
Fukushima Resistance	0.0471	-0.0394	0.0842	0.2184	0.1554	0.1928	-0.6912	-0.3511	-0.3056	-0.6539	-0.3262	0.4537	0.4799	1
Probability values (Entries above the diagonal are adjusted for multiple tests.)
	Gender	Age	Education	SDO	Conservatism	Militarism	Apology	Colonialism	ComfortWomen	FukushimaDaiichi	KantoMassacre	General Resistance	War Resistance	Fukushima Resistance
Gender	0	0	0.004	0	1	0	0.1529	0.1133	0.0091	1	0.3138	1	0.6872	1
Age	0	0	1	0.4273	1	1	1	0.2308	1	0.0024	0.1929	1	0.6816	1
Education	0.0001	0.1799	0	1	1	1	0.258	1	0.1062	1	1	1	1	0.3672
SDO	0	0.0194	0.5603	0	0.0522	0	0	0	0	0	0	0	0	0
Conservatism	0.5481	0.6266	0.8757	0.0017	0	0.0385	0	0.0041	0	0.041	0.0002	0	0	0.0003
Militarism	0	0.0981	0.3324	0	0.0012	0	0	0	0	0	0	0	0	0
Apology	0.0055	0.4326	0.0103	0	0	0	0	0	0	0	0	0	0	0
Colonialism	0.0039	0.0089	0.1359	0	0.0001	0	0	0	0	0	0	0	0	0
Comfort Women	0.0003	0.5487	0.0035	0	0	0	0	0	0	0	0	0	0	0
Fukushima Daiichi	0.3286	0.0001	0.1632	0	0.0013	0	0	0	0	0	0	0	0	0
Kanto Massacre	0.0131	0.0071	0.0556	0	0	0	0	0	0	0	0	0	0	0
General Resistance	0.3683	0.2602	0.0732	0	0	0	0	0	0	0	0	0	0	0
War Resistance	0.0344	0.0325	0.1856	0	0	0	0	0	0	0	0	0	0	0
Fukushima Resistance	0.1782	0.2595	0.016	0	0	0	0	0	0	0	0	0	0	0
