# Supplementary material for: Social dominance orientation as an obstacle to intergroup apology
Source: PLoS One. 2019 Jan 25;14(1):e0211379. doi: 10.1371/journal.pone.0211379 (PMC6347393; doi:10.1371/journal.pone.0211379)
Supplement: S5 Table — (XLSX) [file pone.0211379.s008.xlsx]

## Sheet: Multiple Regressions
S4 Table. Multiple regressions
Dependent variable	Colonialism
R-squared	0.1555
adjusted R-squared	0.1493
Variables	Estimated value	Standardized beta	s.e.	t-value	Pr > |t|	Variance inflation factor
Intercept	4.56261	0	0.18109	25.2	<.0001	0
SDO	-0.19043	-0.2225	0.02973	-6.4	<.0001	1.16046
Conservatism	-0.03637	-0.08256	0.01437	-2.53	0.0116	1.02383
Militarism	-0.21846	-0.22374	0.0338	-6.46	<.0001	1.1524
Gender	0.0118	0.00709	0.05693	0.21	0.8359	1.12536
Age	-0.00895	-0.12075	0.00246	-3.64	0.0003	1.05858
Education	-0.02332	-0.03577	0.02122	-1.1	0.2722	1.01918
Dependent variable	Comfort Women
R-squared	0.1864
adjusted R-squared	0.1804
Variables	Estimated value	Standardized beta	s.e.	t-value	Pr > |t|	Variance inflation factor
Intercept	4.78425	0	0.20918	22.87	<.0001	0
SDO	-0.18295	-0.18163	0.03435	-5.33	<.0001	1.16046
Conservatism	-0.08003	-0.15439	0.0166	-4.82	<.0001	1.02383
Militarism	-0.29942	-0.26057	0.03905	-7.67	<.0001	1.1524
Gender	-0.05995	-0.03061	0.06576	-0.91	0.3622	1.12536
Age	-0.00336	-0.03855	0.00284	-1.18	0.2369	1.05858
Education	-0.06457	-0.08418	0.02451	-2.63	0.0086	1.01918
Dependent variable	Fukushima Daiichi
R-squared	0.0915
adjusted R-squared	0.0848
Variables	Estimated value	Standardized beta	s.e.	t-value	Pr > |t|	Variance inflation factor
Intercept	3.59026	0	0.19427	18.48	<.0001	0
SDO	-0.13525	-0.15279	0.0319	-4.24	<.0001	1.16046
Conservatism	-0.03727	-0.08181	0.01542	-2.42	0.0159	1.02383
Militarism	-0.14331	-0.14192	0.03626	-3.95	<.0001	1.1524
Gender	0.00298	0.00173	0.06107	0.05	0.9611	1.12536
Age	0.00933	0.12176	0.00264	3.54	0.0004	1.05858
Education	-0.03184	-0.04723	0.02276	-1.4	0.1623	1.01918
Dependent variable	Kanto Massacre
R-squared	0.1549
adjusted R-squared	0.1487
Variables	Estimated value	Standardized beta	s.e.	t-value	Pr > |t|	Variance inflation factor
Intercept	4.85473	0	0.21292	22.8	<.0001	0
SDO	-0.20463	-0.20342	0.03496	-5.85	<.0001	1.16046
Conservatism	-0.05587	-0.10792	0.0169	-3.31	0.001	1.02383
Militarism	-0.26245	-0.22869	0.03974	-6.6	<.0001	1.1524
Gender	0.04048	0.0207	0.06693	0.6	0.5455	1.12536
Age	-0.01074	-0.12336	0.00289	-3.72	0.0002	1.05858
Education	-0.0403	-0.05261	0.02495	-1.62	0.1066	1.01918
Dependent variable	General Resistance
R-squared	0.1742
adjusted R-squared	0.1681
Variables	Estimated value	Standardized beta	s.e.	t-value	Pr > |t|	Variance inflation factor
Intercept	0.44557	0	0.17588	2.53	0.0115	0
SDO	0.14636	0.17411	0.02888	5.07	<.0001	1.16046
Conservatism	0.0599	0.13846	0.01396	4.29	<.0001	1.02383
Militarism	0.27318	0.28486	0.03283	8.32	<.0001	1.1524
Gender	-0.11772	-0.07203	0.05529	-2.13	0.0335	1.12536
Age	0.00572	0.07865	0.00239	2.4	0.0167	1.05858
Education	0.03598	0.0562	0.02061	1.75	0.0813	1.01918
Dependent variable	War Resistance
R-squared	0.1797
adjusted R-squared	0.1737
Variables	Estimated value	Standardized beta	s.e.	t-value	Pr > |t|	Variance inflation factor
Intercept	-0.93264	0	0.6053	-1.54	0.1238	0
SDO	0.54548	0.18792	0.09938	5.49	<.0001	1.16046
Conservatism	0.19175	0.12836	0.04804	3.99	<.0001	1.02383
Militarism	0.92822	0.28031	0.11298	8.22	<.0001	1.1524
Gender	-0.19264	-0.03413	0.19028	-1.01	0.3116	1.12536
Age	0.02739	0.10899	0.00822	3.33	0.0009	1.05858
Education	0.07329	0.03315	0.07093	1.03	0.3018	1.01918
Dependent variable	Fukushima Resistance
R-squared	0.0858
adjusted R-squared	0.079
Variables	Estimated value	Standardized beta	s.e.	t-value	Pr > |t|	Variance inflation factor
Intercept	0.37992	0	0.654	0.58	0.5615	0
SDO	0.48346	0.16274	0.10738	4.5	<.0001	1.16046
Conservatism	0.18998	0.12426	0.05191	3.66	0.0003	1.02383
Militarism	0.4178	0.12328	0.12207	3.42	0.0007	1.1524
Gender	-0.05404	-0.00936	0.20559	-0.26	0.7927	1.12536
Age	-0.00595	-0.02312	0.00888	-0.67	0.5033	1.05858
Education	0.18034	0.07971	0.07664	2.35	0.0189	1.01918
